# Supplementary material for: Expansion of CD101⁻ neutrophils drives susceptibility to hyperyersiniabactin-producing Yersinia infection in hereditary hemochromatotic hosts
Source: Infect Immun. 2026 Jun 12;94(7):e00691-25. doi: 10.1128/iai.00691-25 (PMC13367047; doi:10.1128/iai.00691-25)
Supplement: Data set S1 — DeSeq analysis for liver whole transcriptome analysis. [file iai.00691-25-s0001.xlsx]

## Sheet: NormalizedCounts_WeiSun10212020
	04_FL1_S4_R1_001.fastq.gz.ReadsPerGene.out.tab	05_FL3_S5_R1_001.fastq.gz.ReadsPerGene.out.tab	06_FL4_S6_R1_001.fastq.gz.ReadsPerGene.out.tab	N1L_S4_R1_001.fastq.gz.ReadsPerGene.out.tab	N2L_S5_R1_001.fastq.gz.ReadsPerGene.out.tab	N3L_S6_R1_001.fastq.gz.ReadsPerGene.out.tab
Xkr4	0	0	2.02535	5.29342	2.57058	2.49161
Rp1	2.86046	0	0	0	0	0
Sox17	97.2557	88.3325	85.0648	92.6348	42.4146	58.5528
Mrpl15	2034.74	1641.4	1799.53	2769.78	3304.48	2912.69
Lypla1	4234.44	4395.53	4398.05	7938.8	8905.78	8120.15
Tcea1	640.744	597.233	630.897	817.833	832.869	864.588
Rgs20	0	0	0	0	1.28529	0
Atp6v1h	2459.04	1971	2146.87	2080.31	2247.97	2190.12
Oprk1	0	0	0	0	0	0
Npbwr1	0	0	0	0	0	0
Rb1cc1	1291.02	1679.64	1552.43	1958.56	1951.07	2078
Fam150a	0	0	0	0	0	0
St18	0	2.63679	2.02535	1.32335	0	0
Pcmtd1	1689.58	2193.81	2217.76	4202.97	4750.44	4608.23
Sntg1	16.2093	18.4575	19.2409	0	0	0
Rrs1	717.023	1029.67	1069.39	538.605	454.993	591.757
Adhfe1	1792.56	2329.6	2127.63	3952.86	4434.25	3964.15
2610203C22Rik	21.9302	26.3679	27.3423	34.4072	14.1382	18.6871
3110035E14Rik	17.1628	23.7311	14.1775	1.32335	3.85587	3.73741
Mybl1	60.0697	59.3278	40.5071	19.8503	24.4205	16.1955
Vcpip1	1557.04	1967.05	1867.38	1736.24	1691.44	1843.79
1700034P13Rik	20.0232	17.1391	8.10141	47.6407	37.2734	29.8993
Sgk3	1133.7	688.202	1068.37	858.857	888.136	906.945
Mcmdc2	3.81395	3.95519	2.02535	82.0479	75.8322	79.7315
Snhg6	430.023	196.441	251.144	317.605	352.17	326.401
Snord87	0.953487	1.3184	3.03803	13.2335	19.2794	11.2122
Tcf24	242.186	26.3679	84.0521	1206.9	1363.69	1328.03
Ppp1r42	32.4186	1.3184	6.07606	27.7904	50.1264	26.1619
Cops5	2520.07	1832.57	1932.19	2969.61	3129.68	3058.45
Cspp1	341.348	386.29	357.475	611.39	615.654	656.539
Arfgef1	2502.9	4576.15	3581.84	4176.51	4722.16	4778.9
Cpa6	0	0	1.01268	1.32335	0	0
Mir467e	0	0	0	0	0	0
Prex2	255.535	329.599	330.133	346.719	366.308	384.953
A830018L16Rik	0.953487	1.3184	0	0	0	0
Mir6341	0	0	0	0	0	0
Gm17644	0	0	0	0	0	0
Sulf1	58.1627	52.7358	28.3549	146.892	44.9852	122.089
Slco5a1	1.90697	0	0	0	0	0
Prdm14	0	0	1.01268	3.97006	6.42646	4.98322
Ncoa2	1298.65	2283.46	1925.1	2495.85	2643.84	2685.95
Tram1	6210.06	7203.71	5837.07	8703.7	8800.39	9314.88
Lactb2	1503.65	1677	1850.16	9551.97	10401.9	10412.4
Xkr9	471.023	243.903	286.587	993.839	1077.07	1034.02
Gm5523	4.76744	5.27358	2.02535	2.64671	7.71175	2.49161
Eya1	5.72092	0	0	0	1.28529	1.2458
Msc	21.9302	26.3679	28.3549	7.94012	11.5676	11.2122
Trpa1	0.953487	0	0	0	0	0
Kcnb2	0	0	0	1.32335	1.28529	3.73741
Terf1	387.116	261.042	317.98	471.114	488.411	452.227
Sbspon	0	3.95519	0	5.29342	5.14116	3.73741
4930444P10Rik	0	0	0	0	0	0
Rpl7	12569.8	7988.16	8390.02	8333.16	9930.16	8775.44
Rdh10	784.72	614.372	555.959	1308.8	1512.79	1467.56
Stau2	138.256	138.432	116.458	218.353	260.914	242.932
Ube2w	1022.14	926.832	926.599	938.258	1179.9	1137.42
Tceb1	1784.93	1280.16	1399.52	1315.41	1584.76	1242.07
D030040B21Rik	1.90697	0	0	0	0	2.49161
Tmem70	1455.02	1322.35	1227.36	1946.65	2111.73	2051.84
Ly96	359.465	249.177	307.854	96.6048	145.238	109.631
Jph1	12.3953	30.3231	16.2028	3.97006	6.42646	8.72063
Gdap1	0.953487	0	0	0	0	0
Pi15	18.1163	21.0943	21.2662	19.8503	19.2794	17.4413
Gm16070	0.953487	0	0	0	0	0
Crispld1	0	1.3184	0	0	0	0
Crisp4	0	0	0	0	0	0
Defb44-ps	0	0	0	0	0	0
Defb18	0	0	0	0	0	0
Defb41	0	0	0	0	0	0
Gm15386	0	0	0	0	0	0
Tfap2d	0	0	0	0	0	0
Tfap2b	0	0	0	0	0	0
Pkhd1	173.535	199.078	207.599	508.168	524.399	503.305
4930486I03Rik	0	0	0	0	0	0
Linc-md1	0	0	0	0	0	0
Mir206	0	0	0	0	0	0
Mir133b	0	0	0	0	0	0
Il17a	3.81395	2.63679	1.01268	0	0	0
Il17f	0.953487	1.3184	0	0	0	0
Mcm3	714.162	878.051	1027.87	258.054	322.608	257.881
6720483E21Rik	0	0	0	0	0	0
Paqr8	31.4651	19.7759	33.4183	27.7904	32.1323	31.1451
Efhc1	7.6279	21.0943	17.2155	10.5868	7.71175	8.72063
Tram2	54.3488	126.566	144.813	138.952	149.094	142.022
Tmem14a	67.6976	36.9151	23.2916	150.862	169.658	176.904
Gsta3	11499.1	7915.65	5573.77	42619.9	54921.8	43489.8
Gm4956	40.0465	171.391	40.5071	1.32335	0	2.49161
Khdc1a	0	0	4.05071	0	0	0
Khdc1c	0	0	0	0	0	0
Khdc1b	0	1.3184	0	0	0	0
Kcnq5	22.8837	3.95519	3.03803	15.8802	6.42646	21.1787
Rims1	0.953487	0	0	0	2.57058	0
4933415F23Rik	0	0	0	0	0	0
Mir30a	0	0	0	0	0	0
Mir30c-2	0	0	0	0	0	0
Ogfrl1	1742.97	1413.32	1534.2	862.827	940.833	905.699
B3gat2	1.90697	9.22877	12.1521	13.2335	3.85587	7.47482
Smap1	590.209	709.297	677.481	653.737	619.51	607.952
Sdhaf4	774.232	486.488	438.489	704.024	796.88	630.377
Fam135a	594.976	837.181	752.419	1029.57	894.563	1133.68
Col9a1	0.953487	0	0	0	1.28529	0
Col19a1	2.86046	0	1.01268	0	0	0
Lmbrd1	2752.72	2907.06	3221.32	3062.24	3406.02	3277.71
Adgrb3	0	0	1.01268	0	0	0
Gm20172	0	0	0	0	0	0
4931408C20Rik	0	0	0	0	0	0
Gm597	0	0	0	0	0	0
Mir6342	0	0	0	0	0	0
Phf3	1260.51	2035.6	1861.3	2057.82	2238.98	2221.27
Ptp4a1	1050.74	1135.14	1346.86	746.372	1086.07	698.896
Gm13363	0	0	0	0	0	0
4931428L18Rik	0.953487	0	1.01268	0	0	0
Lgsn	0	0	0	0	0	0
Pih1d3	0	0	0	0	0	0
Gm4850	0	0	0	0	0	0
Khdrbs2	0	0	0	0	0	0
Gm9839	0	0	0	0	0	0
Gm5415	0.953487	0	0	0	0	0
Prim2	180.209	187.212	211.649	152.186	161.947	169.429
1700001G17Rik	1.90697	1.3184	4.05071	5.29342	6.42646	6.22902
Rab23	229.79	232.038	216.713	719.905	726.189	740.008
Bag2	85.8139	50.099	64.8113	145.569	183.797	185.625
Zfp451	337.535	477.259	353.424	345.395	325.179	421.082
Gm15455	7.6279	1.3184	0	2.64671	1.28529	1.2458
Bend6	31.4651	23.7311	18.2282	17.2036	20.5647	33.6367
Dst	1887.91	4400.8	4552.99	2716.85	3235.08	3103.3
Mir6896	0	0	0	0	0	0
Mir5103	0.953487	0	0	0	0	0
Ccdc115	746.581	419.25	502.288	407.593	470.417	418.59
Imp4	830.488	1000.66	939.764	983.252	1061.65	1026.54
Ptpn18	944.906	181.939	280.511	54.2575	57.8381	57.307
Prss39	0	0	0	0	0	0
Cfc1	0	0	0	0	0	0
Prss40	0	0	0	0	0	0
Amer3	0	0	0	0	0	0
AA619741	0	0	0	0	0	0
Arhgef4	21.9302	13.184	26.3296	14.5569	5.14116	7.47482
Fam168b	2970.11	3150.96	3492.72	3213.1	3327.62	3555.52
Plekhb2	1762.04	1580.76	1630.41	689.467	647.787	641.589
Hs6st1	4297.37	4988.81	4230.96	6985.99	8462.36	7471.09
Uggt1	3247.58	5372.46	4459.83	4801.13	4418.83	5312.11
Mir6897	0	0	0	0	0	1.2458
Neurl3	2593.49	1538.57	1735.73	279.228	170.944	256.636
Arid5a	471.976	515.493	459.755	56.9042	57.8381	47.3406
Kansl3	1220.46	1559.66	1428.89	1863.28	1822.54	1889.88
Mir6898	0	0	0	0	0	0
Fer1l5	102.023	147.66	136.711	161.449	89.9704	154.48
Lman2l	735.139	742.257	692.671	827.096	853.433	825.968
Cnnm4	248.86	428.478	396.969	199.826	200.505	200.574
Cnnm3	511.069	721.162	613.682	819.156	627.222	804.789
Ankrd23	22.8837	39.5519	44.5578	74.1078	46.2705	56.0612
Ankrd39	147.791	123.929	84.0521	144.246	142.667	142.022
Sema4c	341.348	1054.72	821.281	169.389	124.673	190.608
Fam178b	6.67441	1.3184	7.08874	0	1.28529	1.2458
Cox5b	3486.9	2222.81	2809.16	3824.49	4502.37	3676.37
Actr1b	1568.49	1800.93	1812.69	2465.41	2634.85	2348.34
4933424G06Rik	0.953487	0	1.01268	0	2.57058	1.2458
Zap70	360.418	80.4221	178.231	279.228	471.702	297.747
Tmem131	1082.21	2614.38	2103.33	1074.56	1192.75	1268.23
Cnga3	0.953487	0	0	0	0	0
Inpp4a	824.767	1290.71	1141.29	553.162	601.516	515.763
Coa5	4192.48	4648.66	4357.55	4819.66	4441.97	4843.69
Unc50	1513.18	994.07	1052.17	1250.57	1362.41	1366.65
Mgat4a	357.558	307.186	394.944	92.6348	60.4087	52.3238
4930594C11Rik	5.72092	1.3184	2.02535	0	0	0
2010300C02Rik	3.81395	6.59198	2.02535	18.527	6.42646	1.2458
Tsga10	40.0465	60.6462	46.5831	37.0539	29.5617	42.3573
Lipt1	151.604	201.714	160.003	344.072	366.308	388.691
Mitd1	440.511	350.693	300.765	308.341	313.611	345.088
Mrpl30	1602.81	1205.01	1216.22	1728.3	1879.1	1639.48
Lyg2	0	0	0	0	0	0
Lyg1	0	0	0	0	0	0
Txndc9	1664.79	1247.2	1240.53	1287.62	1366.26	1418.97
Eif5b	5242.27	3336.86	3609.18	4588.07	4528.08	4481.16
Rev1	124.907	229.401	208.611	285.844	273.767	297.747
Aff3	36.2325	18.4575	12.1521	46.3174	53.9822	89.6979
Lonrf2	0	1.3184	0	0	0	0
Chst10	8.58139	2.63679	3.03803	3.97006	6.42646	4.98322
Nms	0	0	0	0	0	0
Pdcl3	992.58	854.32	925.586	714.611	832.869	789.84
Mir6349	0	0	0	0	0	0
Npas2	24.7907	180.62	61.7733	193.21	89.9704	241.686
Rpl31	4712.13	2334.88	2287.64	2675.82	3244.07	2663.53
Tbc1d8	416.674	950.563	977.233	418.18	367.593	437.277
Cnot11	747.534	755.441	783.812	734.461	803.307	774.89
Snord89	7.6279	11.8656	7.08874	6.61677	0	3.73741
Rnf149	6176.69	5927.51	6605.69	4942.73	5267.12	5282.21
Creg2	9.53487	21.0943	19.2409	1.32335	0	1.2458
Rfx8	0	5.27358	1.01268	0	2.57058	0
Gm3646	0	0	0	0	0	0
1700066B17Rik	0	0	0	0	0	0
Map4k4	1392.09	1512.2	1764.08	554.485	650.357	599.232
Gm16894	0.953487	3.95519	3.03803	1.32335	0	0
Il1r2	310.837	387.608	513.427	0	3.85587	2.49161
Il1r1	7660.32	12304.6	10850.8	1013.69	956.257	958.023
Il1rl2	23.8372	26.3679	18.2282	9.26348	10.2823	6.22902
Il1rl1	12.3953	5.27358	3.03803	2.64671	1.28529	3.73741
Il18r1	95.3487	84.3773	62.7859	50.2875	19.2794	43.6031
Il18rap	249.814	138.432	169.117	17.2036	15.4235	27.4077
Slc9a4	0.953487	7.91037	1.01268	1.32335	0	0
Slc9a2	0	1.3184	3.03803	9.26348	6.42646	0
Mfsd9	124.907	148.979	133.673	123.072	142.667	123.335
Tmem182	0	0	0	0	0	0
4930448I06Rik	0.953487	0	0	0	0	0
Pantr1	0	0	0	0	0	0
Pou3f3	0	0	0	0	0	0
2900092D14Rik	1.90697	0	0	1.32335	0	0
Pantr2	0	0	0	0	0	0
Dalir	0.953487	0	0	0	0	0
Mrps9	878.162	457.483	541.782	1061.33	1395.83	1035.26
Gpr45	0.953487	0	0	0	0	0
Tgfbrap1	1343.46	1885.31	1941.3	2138.54	2141.29	2257.4
AI597479	372.814	543.179	538.744	579.629	539.822	517.009
Fhl2	41	17.1391	19.2409	6.61677	12.8529	17.4413
Nck2	202.139	187.212	202.535	113.808	95.1115	110.877
1500015O10Rik	0.953487	0	2.02535	1.32335	1.28529	1.2458
Uxs1	259.349	297.957	290.638	295.108	340.602	350.071
Tpp2	1574.21	2220.18	2101.3	1820.94	1643.89	1926.01
Mettl21c	0	0	0	5.29342	0	0
Tex30	256.488	226.764	202.535	148.216	187.652	180.642
Kdelc1	451	576.139	530.642	497.581	467.846	551.891
Bivm	512.976	636.785	527.604	651.09	710.766	769.907
Ercc5	555.883	469.349	419.248	672.264	625.937	622.902
Mettl21e	0	0	0	0	0	0
Gulp1	14.3023	6.59198	7.08874	13.2335	7.71175	19.9329
4930521E06Rik	0	0	0	0	0	0
Col3a1	7648.88	4031.65	4312.99	2427.03	1776.27	2727.06
Col5a2	731.325	429.797	507.351	205.12	203.076	232.965
Wdr75	520.604	602.507	591.403	389.066	372.734	382.462
Slc40a1	20723.1	12026.4	18037.8	10728.4	12589.4	12451.8
Stk-ps2	0	0	0	0	0	0
Dnah7b	0.953487	5.27358	1.01268	1.32335	3.85587	3.73741
Slc39a10	198.325	270.271	214.687	281.874	140.097	287.781
Mir6350	0	0	0	0	0	0
Tmeff2	0.953487	3.95519	2.02535	0	0	0
9330175M20Rik	0.953487	0	0	0	0	0
Sdpr	745.627	477.259	703.81	1212.19	1505.08	1210.92
Nabp1	1337.74	842.455	965.081	513.461	659.354	514.517
Myo1b	4018.95	6684.26	5304.4	8529.02	8705.28	9276.26
Stat4	72.465	40.8703	42.5324	11.9102	5.14116	19.9329
Stat1	12755.8	13554.4	10362.7	3267.36	2915.04	3428.45
Gls	782.813	750.167	910.396	314.958	268.626	317.68
Nab1	3158.9	4652.62	4545.9	3377.2	4037.1	3579.19
Tmem194b	88.6743	64.6014	101.268	27.7904	28.2764	33.6367
Mfsd6	735.139	1065.26	850.648	607.419	668.351	731.287
Inpp1	300.349	276.863	309.879	338.779	298.188	318.926
Hibch	1611.39	1444.96	1394.46	3926.39	4535.79	3995.29
1700019D03Rik	1.90697	0	0	2.64671	2.57058	3.73741
Mstn	0	0	0	1.32335	2.57058	0
1700019A02Rik	0	0	0	1.32335	0	0
Pms1	164	167.436	158.99	202.473	217.214	226.736
Ormdl1	814.278	667.108	597.479	1118.23	1286.58	1080.11
Osgepl1	491.999	507.582	391.906	861.503	906.13	899.47
Asnsd1	1723.91	1829.93	1812.69	1811.67	2232.55	1908.57
Dnah7a	0	0	0	0	1.28529	0
Stk17b	1768.72	1517.47	1853.2	349.365	389.443	345.088
Hecw2	244.093	378.379	317.98	103.222	170.944	148.251
Mir7681	0	0	0	0	0	0
Ccdc150	1.90697	0	0	1.32335	0	0
Gtf3c3	298.442	442.981	388.868	406.27	436.999	464.685
Pgap1	986.859	689.521	825.331	983.252	1312.28	1072.64
Ankrd44	513.93	585.368	710.899	214.383	203.076	224.245
Sf3b1	4526.2	5336.86	5425.92	4662.18	4675.89	4740.28
Coq10b	758.976	664.471	889.13	698.731	1231.31	720.075
Hspd1	7382.85	7985.52	9390.55	15466	17093.1	15760.7
Hspe1	2517.21	1534.61	2241.05	3150.91	3570.54	2998.65
Mob4	1250.02	1023.07	1088.63	1090.44	1273.72	1149.88
Rftn2	47.6744	47.4622	53.6719	35.7306	48.8411	42.3573
Mars2	71.5116	112.064	121.521	112.485	92.541	115.86
Boll	0.953487	0	3.03803	0	1.28529	0
Plcl1	68.6511	131.84	120.509	31.7605	28.2764	38.6199
9130227L01Rik	0	0	0	0	0	0
1700003I22Rik	0	0	0	0	0	0
Hsfy2	0	0	0	0	0	0
Satb2	20.0232	50.099	35.4437	14.5569	14.1382	22.4245
9130024F11Rik	4.76744	9.22877	9.11409	11.9102	2.57058	4.98322
BC055402	0	0	0	0	0	0
4930558J18Rik	0	7.91037	10.1268	3.97006	3.85587	4.98322
1700066M21Rik	704.627	744.893	601.53	1054.71	1083.5	1167.32
Tyw5	242.186	184.575	173.168	268.641	228.782	227.982
9430016H08Rik	715.116	562.955	610.644	663	746.754	630.377
Spats2l	244.093	174.028	238.992	80.7246	102.823	105.893
Kctd18	203.093	213.58	245.068	199.826	146.523	213.032
Sgol2a	83.9069	93.6061	122.534	14.5569	28.2764	33.6367
Aox1	752.302	1044.17	707.861	1344.53	1794.27	1355.43
Aox3	3577.48	1702.05	1354.96	8584.6	11971.2	9054.5
Aox4	0	1.3184	0	0	0	0
Aox2	0.953487	1.3184	1.01268	3.97006	3.85587	0
Bzw1	4095.23	4972.99	4830.47	6203.88	6192.53	6744.78
Clk1	1647.63	1419.91	1447.11	2476	1831.54	1858.74
Ppil3	544.441	381.016	370.64	448.617	496.122	517.009
Nif3l1	450.046	577.457	458.742	555.809	582.237	585.528
Orc2	310.837	483.851	420.261	271.288	251.917	272.831
Fam126b	632.162	830.589	999.512	1087.8	1235.16	1217.15
Ndufb3	2107.21	1095.59	1345.85	2093.55	2435.63	1947.19
Gm20257	71.5116	58.0094	45.5704	58.2276	39.844	44.8489
Als2cr12	3.81395	2.63679	4.05071	3.97006	5.14116	4.98322
Cflar	2269.3	2551.09	2782.84	3191.93	2957.45	3464.58
Casp8	1578.02	1340.81	1753.96	1114.26	1176.04	1154.86
Trak2	1004.98	1545.16	1761.04	1169.84	1188.89	1218.4
Stradb	775.185	991.433	885.079	1627.73	1709.44	1560.99
Als2cr11	2.86046	0	0	0	1.28529	0
Tmem237	258.395	220.172	255.194	150.862	251.917	166.938
Mpp4	8.58139	7.91037	5.06338	67.4911	26.9911	44.8489
Als2	1673.37	2739.63	2126.62	4875.24	5375.09	5572.48
Cdk15	0	1.3184	0	0	2.57058	1.2458
Fzd7	614.046	595.915	547.858	1298.21	1074.5	1411.5
Gm973	5.72092	2.63679	4.05071	0	1.28529	1.2458
Sumo1	883.883	696.113	690.645	599.479	579.666	593.003
Nop58	1018.32	1133.82	1327.62	1032.22	933.121	1121.22
Snord70	0	0	1.01268	0	0	0
Snord11	0	1.3184	0	0	0	0
Bmpr2	1576.11	2588.01	2381.82	1462.31	1613.04	1822.61
Fam117b	599.744	619.646	624.821	428.767	483.269	422.328
Ica1l	1.90697	1.3184	1.01268	0	1.28529	2.49161
Wdr12	527.279	486.488	492.161	627.27	624.651	680.209
Carf	96.3022	109.427	97.2169	158.802	152.95	171.921
Nbeal1	166.86	541.86	526.592	698.731	694.057	814.756
Cyp20a1	413.814	500.99	510.389	489.641	616.94	422.328
Abi2	535.86	396.837	478.996	260.701	264.77	256.636
Raph1	3197.04	9704.71	6336.32	3668.34	3298.06	3742.4
Cd28	68.6511	627.556	407.096	17.2036	7.71175	12.458
Ctla4	8.58139	0	3.03803	3.97006	2.57058	0
Icos	240.279	25.0495	52.6592	56.9042	43.6999	80.9773
9530026F06Rik	0	0	0	0	0	0
Pard3b	106.791	226.764	130.635	152.186	163.232	158.217
Nrp2	799.976	675.018	1065.34	869.444	785.313	929.37
4930487H11Rik	0.953487	0	0	1.32335	1.28529	2.49161
Ino80d	440.511	748.849	689.633	673.587	592.519	646.572
Ino80dos	9.53487	3.95519	10.1268	14.5569	14.1382	19.9329
Ndufs1	2492.42	2270.28	2898.28	5611.02	5750.39	5992.32
Eef1b2	12208.5	5839.17	7123.17	6436.79	7110.23	6328.68
Snora41	4.76744	6.59198	5.06338	1.32335	6.42646	3.73741
Gpr1	0	0	0	0	0	0
Zdbf2	2.86046	0	1.01268	1.32335	2.57058	0
Adam23	1433.09	1873.44	2158.01	832.39	651.643	733.779
Dytn	0	0	0	0	0	0
Mdh1b	0.953487	1.3184	0	0	0	0
Fastkd2	630.255	594.596	563.048	731.815	880.424	842.163
4933402D24Rik	0	1.3184	1.01268	0	3.85587	0
Gm13749	1.90697	0	1.01268	0	0	0
Mir1958	0	0	0	0	0	0
Klf7	116.325	96.2429	140.762	66.1677	68.1204	54.8154
Mir6899	0	0	0	0	0	0
Creb1	793.302	1000.66	1026.85	727.845	714.622	791.086
Mettl21a	416.674	317.733	340.259	442	410.008	429.802
2810408I11Rik	49.5813	34.2783	59.7479	30.4371	17.9941	19.9329
Ccnyl1	170.674	237.311	187.345	96.6048	115.676	115.86
Fzd5	179.256	257.087	231.903	436.707	358.596	421.082
Plekhm3	361.372	586.686	567.099	121.749	125.959	132.055
Akr1cl	0	0	0	0	0	0
Cryge	0	0	0	0	0	0
Crygd	0	0	0	0	0	0
Crygc	0	0	0	0	0	0
Crygb	0	0	0	0	0	0
Cryga	0.953487	0	0	0	0	0
D630023F18Rik	20.0232	6.59198	13.1648	0	1.28529	3.73741
Idh1	9947.73	6541.88	6344.42	21521.7	24371.7	22978.9
Pikfyve	776.139	908.374	944.827	1008.4	1035.94	1139.91
Pth2r	10.4884	1.3184	1.01268	7.94012	2.57058	6.22902
Crygf	0	0	0	0	0	0
Map2	29.5581	29.0047	42.5324	47.6407	17.9941	41.1115
Unc80	0	0	0	2.64671	2.57058	2.49161
Rpe	948.72	1102.18	990.398	1353.79	1514.07	1556.01
Kansl1l	244.093	410.021	305.828	406.27	380.446	426.065
Acadl	7459.13	5222.16	8344.45	9178.78	10628.1	9220.2
Myl1	1.90697	0	0	0	0	0
Lancl1	684.604	646.014	614.695	872.09	897.133	931.861
Cps1	24114.6	37340.9	57358	162301	150319	165897
Erbb4	0.953487	14.5023	1.01268	0	1.28529	1.2458
Ikzf2	57.2092	22.4127	19.2409	23.8204	10.2823	14.9496
Spag16	0	0	0	0	0	0
Vwc2l	0	0	0	0	0	0
Bard1	37.186	60.6462	111.394	11.9102	8.99704	14.9496
Abca12	0	0	0	0	0	1.2458
Atic	1107.95	1274.89	1209.14	1397.46	1444.67	1428.94
Fn1	53789.1	118400	86297.3	62920.2	72158.8	71927.7
Apol7d	4.76744	0	3.03803	2.64671	2.57058	3.73741
Gm8883	813.325	1034.94	707.861	832.39	882.995	857.113
4933417E11Rik	0	1.3184	0	0	0	0
Mreg	763.743	780.49	572.162	2190.15	2283.96	2079.25
Pecr	2985.37	1227.43	1227.36	9726.65	10741.2	9713.53
Tmem169	18.1163	11.8656	8.10141	17.2036	19.2794	19.9329
Xrcc5	816.185	721.162	752.419	1146.02	1245.45	1151.12
2020-03-04	0	0	0	0	0	0
Smarcal1	502.488	566.91	535.706	571.689	592.519	554.383
Ankar	0.953487	0	0	0	0	0
Rpl37a	7651.74	3045.49	3723.61	3753.03	4499.8	3710
Igfbp2	5104.97	1522.75	6188.47	7119.64	7805.57	6009.76
Igfbp5	157.325	94.9245	49.6211	1093.09	763.463	1151.12
Tnp1	0	0	0	0	0	0
1700027A15Rik	0	0	0	0	0	0
Pinc	0	0	0	0	0	0
D530049I02Rik	0	0	0	0	0	0
6030407O03Rik	7.6279	0	1.01268	15.8802	24.4205	21.1787
Mir6351	0	0	0	0	0	0
Tns1	1820.21	3421.24	4124.63	3645.84	3600.1	3853.27
Rufy4	18.1163	9.22877	21.2662	15.8802	3.85587	11.2122
Cxcr2	622.627	471.986	569.124	14.5569	11.5676	14.9496
Cxcr1	10.4884	7.91037	10.1268	0	1.28529	1.2458
Mir1928	0	0	0	0	0	0
Arpc2	10763.9	7328.96	8729.27	5022.13	5580.73	5177.56
Gpbar1	2.86046	1.3184	3.03803	1.32335	0	0
Aamp	5294.72	3587.35	3694.24	4986.4	6065.29	5232.38
Pnkd	1670.51	3368.5	2321.05	3578.35	3863.58	3662.66
Tmbim1	2170.14	2236	2202.57	1969.15	2282.68	2041.87
Catip	7.6279	6.59198	5.06338	1.32335	1.28529	1.2458
Slc11a1	3623.25	4580.11	4342.36	435.383	356.026	397.411
Ctdsp1	4204.88	5288.08	4548.94	5129.32	5713.12	5358.2
Mir26b	0	0	0	1.32335	0	0
Vil1	30.5116	43.507	45.5704	52.9342	71.9763	11.2122
Usp37	257.442	427.16	434.438	389.066	326.464	326.401
Rqcd1	901.999	1033.62	1031.92	954.138	1181.18	1113.75
Plcd4	5.72092	1.3184	1.01268	1.32335	0	1.2458
Zfp142	170.674	381.016	299.752	218.353	172.229	224.245
Bcs1l	476.744	448.254	423.299	755.635	741.613	733.779
Rnf25	655.046	580.094	471.907	567.719	582.237	564.349
Stk36	19.0697	55.3726	30.3803	39.7006	32.1323	38.6199
Ttll4	133.488	374.424	334.183	395.683	354.74	370.004
Cyp27a1	9468.13	4969.03	4716.03	13637.2	15327.1	13069.7
Prkag3	1.90697	2.63679	3.03803	1.32335	5.14116	0
Wnt6	3.81395	36.9151	39.4944	1.32335	0	2.49161
Wnt10a	2.86046	3.95519	7.08874	0	0	0
Cdk5r2	0	0	0	0	0	0
Fev	1.90697	0	2.02535	2.64671	0	1.2458
Cryba2	0	0	0	0	0	0
Mir375	0	0	0	0	0	0
Ccdc108	0	0	0	0	0	0
Ihh	38.1395	27.6863	16.2028	82.0479	83.5439	68.5192
Nhej1	119.186	88.3325	77.9761	70.1378	80.9733	66.0276
Slc23a3	3.81395	5.27358	11.1394	3.97006	5.14116	12.458
Cnppd1	2147.25	1559.66	1873.45	1813	1939.5	1594.63
Fam134a	5221.3	4921.57	4595.53	6667.06	7949.53	6505.59
Zfand2b	850.511	552.408	568.112	808.569	934.407	830.951
Abcb6	1553.23	1410.68	1386.35	3422.19	3904.71	3439.66
Atg9a	1842.14	2610.42	2201.56	3304.42	3511.42	3323.81
Ankzf1	311.79	423.205	374.69	655.06	493.552	558.12
Glb1l	129.674	160.844	197.472	112.485	100.253	95.9269
Stk16	2112.93	1955.18	2287.64	2918	2903.47	2885.28
Tuba4a	3336.25	3684.91	3010.69	6865.56	5758.1	6646.36
A630095N17Rik	0	2.63679	1.01268	5.29342	5.14116	2.49161
Dnajb2	1328.21	1695.46	1478.51	3172.08	3310.91	3231.62
Ptprn	31.4651	21.0943	6.07606	10.5868	2.57058	8.72063
Resp18	0	0	0	0	0	0
Dnpep	1754.42	1720.51	1497.75	2165.01	2443.34	2338.37
Des	491.999	377.061	412.159	214.383	147.808	180.642
Gm15179	0	0	0	0	0	0
Speg	69.6046	61.9646	47.5958	34.4072	19.2794	23.6703
Gmppa	966.836	1169.42	824.319	1512.59	1077.07	1473.79
Asic4	0	0	0	0	0	0
Chpf	257.442	552.408	295.702	83.3713	71.9763	64.7818
Tmem198	6.67441	10.5472	5.06338	0	1.28529	0
Obsl1	57.2092	59.3278	84.0521	34.4072	30.847	36.1283
Inha	3.81395	2.63679	9.11409	7.94012	0	3.73741
Stk11ip	410.953	402.111	444.565	423.473	379.161	391.182
Slc4a3	30.5116	76.4669	57.7226	11.9102	5.14116	14.9496
Gm17751	0	0	0	0	1.28529	0
Mir6343	0	0	0	0	0	0
Epha4	12.3953	7.91037	20.2535	9.26348	11.5676	9.96643
Mir6352	0	0	0	0	0	0
Pax3	0	0	0	0	0	0
Sgpp2	7.6279	23.7311	26.3296	9.26348	10.2823	6.22902
Farsb	1404.49	1390.91	1398.51	1545.68	1379.12	1568.47
Mogat1	9.53487	5.27358	14.1775	31.7605	23.1352	33.6367
Acsl3	1130.84	1096.9	907.358	2685.09	2102.74	3018.58
Utp14b	93.4418	196.441	160.003	333.485	159.376	370.004
Kcne4	36.2325	101.516	47.5958	5.29342	3.85587	12.458
Scg2	4.76744	1.3184	2.02535	0	5.14116	1.2458
Ap1s3	66.7441	44.8254	42.5324	97.9282	104.109	98.4185
Wdfy1	314.651	290.047	244.055	1163.23	1458.81	1152.37
Mrpl44	804.743	743.575	645.075	1078.53	1167.04	1192.23
Serpine2	53.3953	135.795	58.7352	19.8503	47.5558	17.4413
Fam124b	0	0	1.01268	2.64671	0	0
Cul3	1795.42	2329.6	2202.57	2588.48	2835.35	2682.22
1700016L21Rik	0	0	0	1.32335	0	2.49161
Dock10	1176.6	1388.27	1652.69	242.174	241.635	271.585
Nyap2	0	0	0	0	0	0
Mir6344	0	0	0	0	0	0
Irs1	343.255	323.007	291.651	1184.4	1089.93	1203.45
Rhbdd1	778.046	837.181	722.038	1005.75	974.251	1066.41
Col4a4	31.4651	13.184	63.7986	35.7306	51.4116	36.1283
Col4a3	72.465	14.5023	154.94	67.4911	156.806	83.4689
Mff	1387.32	1178.65	1283.06	1152.64	1227.45	1142.4
Tm4sf20	3.81395	156.889	29.3676	18.527	15.4235	1.2458
Agfg1	908.673	1554.39	1288.12	713.288	785.313	825.968
Slc19a3	0.953487	5.27358	3.03803	2.64671	2.57058	0
Ccl20	12.3953	206.988	66.8366	0	0	0
Daw1	0	0	0	0	0	0
Sphkap	0	0	0	0	0	0
Pid1	4694.02	9591.33	7229.5	6333.57	6931.57	6866.87
Mir6353	0	0	0	0	0	0
Dner	0.953487	9.22877	5.06338	1.32335	0	1.2458
Mir5126	0	0	0	0	0	0
Trip12	4320.25	7284.13	6479.1	5486.63	5548.6	5900.13
Fbxo36	174.488	230.719	189.371	178.653	146.523	145.759
Slc16a14	3.81395	0	0	0	1.28529	1.2458
A530032D15Rik	33.3721	19.7759	14.1775	13.2335	1.28529	7.47482
Gm7609	23.8372	15.8207	18.2282	19.8503	21.8499	13.7038
C130026I21Rik	20.9767	3.95519	13.1648	22.497	20.5647	24.9161
Sp110	825.72	390.245	446.59	92.6348	92.541	112.122
Sp140	1004.02	577.457	714.95	279.228	374.02	289.027
Sp100	950.627	806.858	1009.64	410.24	353.455	408.624
A630001G21Rik	202.139	205.67	222.789	30.4371	16.7088	21.1787
Mir8096	0	0	0	0	0	0
9930111H07Rik	0	0	0	0	0	0
Cab39	2482.88	3119.32	2992.46	2593.77	2726.1	2855.38
Itm2c	6550.46	4349.39	4804.14	2027.38	2078.32	2231.23
4933407L21Rik	1.90697	0	1.01268	1.32335	0	0
Gpr55	28.6046	10.5472	23.2916	2.64671	0	3.73741
Spata3	1.90697	0	0	0	0	0
2810459M11Rik	2186.35	2630.2	2089.15	3226.34	3439.44	3178.05
Psmd1	4979.11	4999.35	4514.51	5243.13	5602.58	5378.14
Htr2b	6.67441	2.63679	2.02535	1.32335	2.57058	0
Armc9	83.9069	114.7	75.9507	174.683	197.935	205.558
B3gnt7	14.3023	5.27358	6.07606	3.97006	16.7088	3.73741
Ncl	9887.66	6582.75	7979.89	7914.98	9085.72	8726.86
Snora75	0.953487	1.3184	1.01268	9.26348	1.28529	2.49161
Gm24148	1.90697	0	0	0	0	1.2458
Snord82	0	0	1.01268	0	0	0
C130036L24Rik	16.2093	1.3184	7.08874	2.64671	11.5676	3.73741
Nmur1	0	0	1.01268	0	0	0
1700019O17Rik	0	0	0	0	0	0
Ptma	6862.25	3843.12	5609.22	2677.15	2358.51	2621.17
Pde6d	486.279	377.061	459.755	222.323	227.497	229.228
Cops7b	284.139	345.42	295.702	382.449	384.302	342.596
Nppc	0	0	0	0	0	0
Dis3l2	491.999	524.721	433.426	472.437	487.125	443.506
Alppl2	0	0	0	0	0	0
Alpi	4.76744	2.63679	6.07606	0	5.14116	1.2458
Akp3	0	0	0	0	0	0
Ecel1	0	0	0	0	0	0
Prss56	0	0	0	0	0	0
Chrnd	0	0	0	0	0	0
Chrng	0	0	0	0	0	0
Eif4e2	1880.28	1663.81	1713.45	2041.94	2371.36	2173.93
Efhd1	10.4884	5.27358	2.02535	5.29342	10.2823	6.22902
Gigyf2	1095.56	1187.87	1300.28	1813	1618.18	1984.57
Kcnj13	0.953487	1.3184	1.01268	5.29342	2.57058	2.49161
3110079O15Rik	0	0	0	0	0	0
Ngef	546.348	570.865	500.262	1687.28	2029.47	1518.64
Neu2	32.4186	29.0047	16.2028	47.6407	38.5587	39.8657
Inpp5d	1615.21	1622.94	1749.9	210.413	210.788	252.898
Atg16l1	1246.21	1123.27	1162.55	1205.58	1156.76	1154.86
Scarna6	1.90697	1.3184	1.01268	1.32335	0	2.49161
Sag	6.67441	1.3184	9.11409	0	0	0
Dgkd	913.441	1023.07	1111.92	1012.37	1110.49	1032.77
Usp40	831.441	1458.15	1294.2	1187.05	1165.76	1235.84
Ugt1a10	3.81395	0	6.07606	60.8743	73.2616	58.5528
Ugt1a9	261.256	117.337	137.724	6256.82	3565.4	6805.83
Ugt1a7c	118.232	116.019	118.483	30.4371	6.42646	2.49161
Ugt1a6b	451.953	975.613	758.495	561.102	790.454	586.774
Ugt1a6a	450.046	841.136	604.568	661.677	992.245	710.108
Ugt1a5	37.186	65.9198	83.0395	2217.94	3507.56	2464.2
Ugt1a2	0	1.3184	1.01268	2.64671	3.85587	3.73741
Dnajb3	4.76744	5.27358	5.06338	3.97006	2.57058	3.73741
Ugt1a1	1777.3	754.122	1623.32	8196.85	8768.26	8556.18
Mroh2a	55.3023	30.3231	34.431	55.5809	1.28529	48.5864
Hjurp	151.604	160.844	131.648	116.455	20.5647	142.022
6430706D22Rik	0	0	0	0	0	0
A730008H23Rik	0	1.3184	0	0	0	0
Trpm8	0	0	0	1.32335	0	2.49161
Spp2	2690.74	731.709	1890.67	5133.29	6168.11	5020.59
Glrp1	20.9767	6.59198	9.11409	0	0	0
Gm19589	0	0	1.01268	0	0	0
Arl4c	593.069	204.351	252.156	177.329	176.085	179.396
Platr5	0	0	0	0	0	0
1700067G17Rik	0	0	0	0	0	0
Sh3bp4	161.139	328.28	289.625	54.2575	26.9911	39.8657
C030007H22Rik	0	0	0	0	0	0
Agap1	584.488	1379.04	1307.37	436.707	428.002	452.227
4933400F21Rik	1.90697	1.3184	0	0	0	0
Gbx2	2.86046	0	1.01268	0	0	0
Asb18	0	0	0	0	0	0
Iqca	0	0	0	0	0	0
Ackr3	55.3023	17.1391	25.3169	42.3473	26.9911	28.6535
Cops8	1118.44	1017.8	1029.89	1060.01	1100.21	1105.03
Col6a3	447.186	399.474	305.828	334.809	232.638	360.037
Mlph	72.465	89.6509	105.318	48.9641	44.9852	43.6031
Prlh	0	0	0	1.32335	0	1.2458
Rab17	1566.58	667.108	785.837	833.713	949.83	843.409
Lrrfip1	2155.83	2638.11	2623.84	1221.46	1287.86	1283.18
Rbm44	5.72092	5.27358	4.05071	0	0	0
Ramp1	271.744	42.1886	135.699	178.653	188.938	198.083
Ube2f	1294.84	1473.97	1747.88	1368.35	1212.03	1295.64
Scly	3895.95	3989.46	3404.62	5101.53	5920.05	5303.39
Espnl	3.81395	5.27358	1.01268	9.26348	1.28529	9.96643
Klhl30	1.90697	0	3.03803	1.32335	0	0
Fam132b	20.9767	7.91037	11.1394	10.5868	12.8529	11.2122
Ilkap	1118.44	767.306	880.016	1198.96	1263.44	1102.54
1700020N18Rik	1.90697	0	0	0	0	1.2458
Hes6	1162.3	851.683	829.382	2691.7	2798.08	2755.72
Per2	290.814	482.533	494.186	731.815	624.651	635.36
Traf3ip1	267.93	337.509	356.462	493.611	447.281	465.931
Asb1	205.953	286.092	278.486	328.192	291.761	318.926
Twist2	12.3953	9.22877	7.08874	6.61677	2.57058	0
Hdac4	100.116	191.167	176.206	182.623	124.673	147.005
Ndufa10	2905.28	2589.33	2467.89	5072.42	5645	4823.75
Mir6900	0	0	0	0	0	0
Olfr1416	0	0	0	0	0	0
Olfr1415	0	0	0	0	0	0
Olfr1414	1.90697	0	0	0	0	0
Olfr1413	0	0	0	0	0	0
Olfr1412	0	0	0	0	0	0
Olfr1411	0	0	0	0	0	0
Olfr1410	0	0	0	0	0	0
Olfr12	0	0	0	0	0	0
Myeov2	2138.67	874.096	1104.83	954.138	1341.84	877.046
Otos	1.90697	0	2.02535	0	0	0
Gpc1	287	242.585	154.94	78.0779	141.382	64.7818
Mir149	0	0	0	0	0	0
Ankmy1	3.81395	1.3184	2.02535	5.29342	0	2.49161
Dusp28	254.581	151.615	144.813	321.575	408.723	330.138
Rnpepl1	2444.74	3079.77	2856.76	3702.74	4053.81	3643.98
9430060I03Rik	3.81395	1.3184	2.02535	3.97006	1.28529	1.2458
Capn10	796.162	577.457	660.265	1250.57	1855.96	1222.13
Gpr35	713.209	647.332	638.999	33.0839	37.2734	26.1619
Aqp12	0	0	0	0	0	0
Kif1a	20.9767	13.184	22.2789	10.5868	5.14116	6.22902
Agxt	4809.39	4001.33	4311.98	16081.4	19900.2	17169.7
2310007B03Rik	10.4884	25.0495	19.2409	6.61677	5.14116	9.96643
Sned1	40.0465	48.7806	32.4056	310.988	257.058	335.121
Mir6901	0	0	0	0	0	0
Mterf4	510.116	471.986	358.487	723.875	645.216	664.014
Pask	58.1627	65.9198	58.7352	29.1138	20.5647	27.4077
Ppp1r7	1162.3	1147	1131.16	1279.68	1330.28	1215.9
Mir6902	0	0	0	0	0	0
Mir6345	0	0	0	0	0	0
Ano7	7.6279	5.27358	3.03803	3.97006	1.28529	0
Hdlbp	11858.5	21094.3	17359.3	23488.2	23157.1	25121.6
2020-09-02	4111.44	4606.47	4862.87	4130.19	4174.63	4275.6
Farp2	266.023	539.224	439.502	755.635	848.292	730.041
Stk25	1443.58	1558.34	1506.86	1598.61	1587.33	1436.41
Bok	596.883	613.054	489.123	218.353	223.641	214.278
Thap4	451.953	502.309	409.121	479.054	593.804	539.433
Atg4b	1087.93	1106.13	1019.77	1404.08	1371.41	1320.55
Dtymk	689.371	454.846	579.251	774.162	796.88	850.884
Ing5	345.162	449.573	475.958	382.449	408.723	402.395
D2hgdh	422.395	555.044	410.134	533.312	688.916	583.036
Gal3st2	0	2.63679	2.02535	3.97006	0	0
Gm9994	0	0	0	7.94012	8.99704	3.73741
Gm6086	0	0	0	0	0	0
Neu4	0.953487	0	0	0	0	0
Pdcd1	7.6279	3.95519	8.10141	2.64671	2.57058	1.2458
4930440C22Rik	0	0	0	0	0	0
Fam174a	1144.18	564.273	806.09	469.791	569.384	442.26
St8sia4	228.837	125.248	110.382	58.2276	29.5617	41.1115
4930598F16Rik	0	0	0	0	0	0
1700063A18Rik	0	0	0	0	0	0
4930533P14Rik	0	0	0	0	0	0
Slco4c1	2.86046	2.63679	6.07606	6.61677	0	0
Panct2	5.72092	5.27358	11.1394	5.29342	2.57058	0
Slco6b1	0	0	0	0	0	0
Slco6c1	0	0	0	0	0	0
D1Ertd622e	953.487	900.464	988.372	547.869	694.057	545.662
Ppip5k2	1244.3	2589.33	2167.13	2327.78	2551.3	2424.33
Gin1	215.488	268.953	210.637	251.437	336.746	276.568
Pam	1641.91	1458.15	1687.12	1123.53	1160.62	1195.97
B230216N24Rik	4.76744	1.3184	3.03803	1.32335	1.28529	2.49161
1810006J02Rik	2.86046	0	2.02535	0	0	0
Slco6d1	0.953487	0	0	0	0	0
Cntnap5b	0	0	0	0	0	0
Gm20268	0	0	0	0	0	0
Cdh20	0	0	0	0	0	0
Rnf152	423.348	325.644	376.716	948.845	1113.06	982.939
Pign	515.837	864.867	807.103	779.456	917.698	842.163
2310035C23Rik	695.092	707.978	756.469	771.515	847.007	844.655
Tnfrsf11a	320.372	340.146	397.982	48.9641	47.5558	36.1283
Zcchc2	833.348	1263.02	1022.8	1607.88	1448.52	1534.83
Gm20753	0.953487	0	1.01268	5.29342	6.42646	2.49161
Phlpp1	486.279	822.679	843.56	906.498	988.389	1040.25
Bcl2	305.116	283.455	285.575	125.719	109.25	114.614
Mir3473f	0	0	0	0	1.28529	0
Kdsr	706.534	551.089	743.305	1058.68	1182.47	1024.05
Vps4b	2208.28	2139.76	2399.03	2820.07	3112.98	2955.05
Serpinb5	0	6.59198	0	5.29342	0	0
Serpinb12	5.72092	0	5.06338	0	2.57058	0
Serpinb13	0	0	0	0	0	0
Serpinb3a	0	0	0	0	0	0
Serpinb3d	0	0	0	0	0	0
Serpinb3b	0	0	0	0	0	0
Serpinb3c	0	0	0	0	0	0
Serpinb11	0	0	0	0	0	0
Serpinb7	25.7442	10.5472	14.1775	5.29342	1.28529	2.49161
Serpinb2	93.4418	59.3278	66.8366	0	1.28529	0
Serpinb10	35.279	11.8656	17.2155	2.64671	5.14116	3.73741
Serpinb8	172.581	52.7358	94.1789	190.563	415.149	200.574
D830032E09Rik	0	1.3184	3.03803	2.64671	2.57058	0
Cdh7	0	0	0	0	0	0
Cdh19	0	0	0	0	0	0
Dsel	88.6743	102.835	100.255	59.5509	70.691	56.0612
Cntnap5a	0.953487	0	0	0	0	0
Tsn	2467.63	1992.1	2021.3	2384.68	2496.04	2339.62
Nifk	1216.65	953.2	1203.06	1257.19	1059.08	1344.22
Clasp1	476.744	1007.25	879.003	666.97	754.466	753.711
2900060B14Rik	3.81395	1.3184	1.01268	2.64671	1.28529	0
Tfcp2l1	150.651	167.436	150.889	557.132	1325.14	558.12
Gli2	0.953487	3.95519	1.01268	10.5868	6.42646	4.98322
Mir6346	0	0	0	0	0	0
Inhbb	285.093	471.986	587.352	30.4371	60.4087	26.1619
Ralb	1393.05	1234.02	1488.63	676.234	786.598	715.091
Tmem185b	491.999	617.009	591.403	390.389	426.717	414.853
3830432H09Rik	0.953487	0	0	0	0	0
Epb4.1l5	786.627	972.976	822.293	1638.31	2057.75	1659.41
Ptpn4	71.5116	174.028	146.838	201.15	173.514	235.457
Tmem177	306.069	275.545	303.803	382.449	363.737	336.367
Cfap221	0	0	0	0	0	0
Sctr	3.81395	2.63679	5.06338	1.32335	2.57058	2.49161
Tmem37	2399.93	1479.24	1368.13	2073.7	2807.08	2246.18
Dbi	19811.6	11657.3	11946.5	16458.6	21303.7	16396
3110009E18Rik	28.6046	23.7311	15.1901	51.6108	48.8411	48.5864
Steap3	1145.14	1779.83	1183.82	1278.36	1248.02	1271.97
C1ql2	0	1.3184	0	0	0	0
Marco	30113	30540.6	59887.7	285.844	498.693	305.222
En1	0	0	0	0	0	0
Celrr	0	0	0	0	0	0
Insig2	3885.46	8366.54	8363.7	11740.8	11218	12164
Ccdc93	518.697	847.728	866.851	722.551	771.175	721.321
Htr5b	0	0	0	0	0	0
Ddx18	593.069	527.358	498.237	567.719	508.975	524.483
Dpp10	0.953487	1.3184	1.01268	0	0	2.49161
Actr3	7625.04	6642.08	7832.04	2431	2426.63	2444.27
Slc35f5	2442.83	3878.72	3429.94	2182.21	2623.28	2486.62
Gpr39	105.837	131.84	121.521	150.862	122.103	112.122
Lypd1	0	0	0	0	0	0
Nckap5	12.3953	14.5023	18.2282	115.132	127.244	114.614
Mgat5	153.511	589.323	392.918	134.982	107.964	153.234
Tmem163	5.72092	5.27358	4.05071	7.94012	7.71175	9.96643
Acmsd	164.953	918.922	624.821	543.899	520.543	515.763
2900009J06Rik	0.953487	5.27358	2.02535	1.32335	0	0
Ccnt2	354.697	527.358	501.275	619.33	548.819	541.925
Map3k19	3.81395	7.91037	8.10141	2.64671	0	0
Rab3gap1	1196.63	1433.1	1434.96	1626.4	1659.31	1745.37
Zranb3	119.186	150.297	189.371	149.539	137.526	145.759
R3hdm1	671.255	1153.6	992.423	906.498	823.872	855.867
Mir128-1	0	0	0	0	0	0
Ubxn4	3634.69	4250.51	3862.35	7200.37	6024.16	7316.61
Lct	10.4884	2.63679	10.1268	0	8.99704	3.73741
Mcm6	859.092	1009.89	1071.41	528.018	181.226	500.813
Dars	2595.39	2506.27	2732.2	3697.45	3034.57	3670.14
Cxcr4	267.93	100.198	147.851	18.527	51.4116	17.4413
Thsd7b	0	0	0	0	0	0
Cd55b	0.953487	0	3.03803	0	0	0
Cd55	1357.77	2689.53	3456.26	546.545	514.116	503.305
Zp3r	0.953487	0	0	0	0	0
C4bp	37580.8	62308.7	54698.7	19117.2	22326.8	20496
C4bp-ps1	69.6046	100.198	76.9634	5.29342	21.8499	9.96643
Pfkfb2	760.883	2439.03	2268.4	1050.74	1055.22	914.42
Yod1	168.767	283.455	328.107	223.647	377.876	249.161
AA986860	66.7441	316.415	514.44	46.3174	82.2586	13.7038
Fcamr	5.72092	22.4127	19.2409	13.2335	1.28529	9.96643
Pigr	26910.3	33475.4	27755.4	73601	68896.7	75058.4
Fcmr	57.2092	30.3231	18.2282	23.8204	26.9911	43.6031
Il24	0	0	0	0	0	0
Il20	0	0	0	0	0	0
Il19	0.953487	1.3184	0	0	1.28529	0
Il10	31.4651	257.087	247.093	1.32335	0	3.73741
Mapkapk2	5786.71	5847.08	6495.31	2445.56	2637.42	2522.75
Dyrk3	113.465	125.248	108.356	67.4911	79.688	51.078
Eif2d	1343.46	1235.34	1206.1	1404.08	1425.39	1402.78
Rassf5	1015.46	1004.62	1079.51	586.246	683.775	671.488
Ikbke	2299.81	5234.03	4636.03	1324.68	1194.04	1219.64
Srgap2	1068.86	1269.61	1264.83	836.36	917.698	747.482
Fam72a	64.8371	71.1933	67.8493	51.6108	50.1264	59.7986
Avpr1b	0	0	0	0	0	0
Ctse	41	14.5023	24.3042	1660.81	897.133	1760.32
Rab7b	642.651	320.37	343.297	46.3174	57.8381	51.078
Slc26a9	1.90697	3.95519	1.01268	2.64671	0	0
Pm20d1	1968.95	2279.51	1654.71	13000.6	10727	13803.5
Slc41a1	325.139	847.728	630.897	293.785	183.797	281.552
Rab29	763.743	474.622	564.061	411.563	480.699	427.311
Nucks1	2983.46	2706.67	3201.07	2509.08	2733.81	2471.68
Slc45a3	1154.67	1535.93	1261.79	1520.53	1429.24	1560.99
Elk4	200.232	528.677	418.235	588.893	519.258	546.908
Mfsd4	67.6976	220.172	172.155	264.671	201.791	204.312
Cdk18	550.162	772.58	716.975	1254.54	1212.03	1190.99
Lemd1	0	0	0	0	0	0
Mir135b	0	0	0	0	0	0
Klhdc8a	249.814	402.111	346.335	239.527	236.494	245.423
Nuak2	714.162	762.032	618.745	404.946	253.202	424.819
Tmcc2	251.721	349.375	361.526	109.838	114.391	107.139
Dstyk	431.93	533.95	467.857	636.533	544.963	659.03
Rbbp5	658.86	808.176	744.317	899.881	924.124	979.202
Tmem81	85.8139	55.3726	87.0902	88.6647	95.1115	100.91
Cntn2	18.1163	14.5023	18.2282	19.8503	24.4205	29.8993
Nfasc	53.3953	94.9245	51.6465	21.1737	37.2734	22.4245
Gm10538	0	0	0	0	0	0
Lrrn2	0.953487	0	0	0	1.28529	1.2458
Mdm4	913.441	1419.91	1373.19	1535.09	1284.01	1364.16
Pik3c2b	184.023	213.58	197.472	314.958	197.935	251.652
Ppp1r15b	3486.9	4432.44	4775.78	4594.69	4481.81	4783.89
Plekha6	888.65	1259.07	960.017	2779.04	2388.07	2692.18
Gm19461	11.4418	11.8656	3.03803	39.7006	32.1323	22.4245
Golt1a	645.511	495.717	552.921	244.82	508.975	286.535
Kiss1	10.4884	3.95519	8.10141	10.5868	8.99704	4.98322
Ren2	0	0	0	0	2.57058	0
Ren1	0	0	0	1.32335	0	0
Etnk2	6048.92	5429.15	5843.14	7539.15	11487.9	7629.3
Sox13	158.279	328.28	224.814	224.97	217.214	244.178
Snrpe	1179.46	537.905	633.935	498.904	583.522	487.109
Zc3h11a	3205.62	3123.28	3301.33	3214.43	3097.55	3214.17
Zbed6	218.349	709.297	672.417	750.342	667.066	819.739
Lax1	60.0697	26.3679	15.1901	19.8503	6.42646	11.2122
Atp2b4	265.069	307.186	372.665	297.755	282.764	290.272
Mir6903	0	0	0	0	0	0
Optc	5.72092	14.5023	3.03803	1.32335	1.28529	0
Prelp	5216.53	23158.9	11041.2	1926.8	1705.58	2058.07
Fmod	56.2558	19.7759	24.3042	68.8144	33.4176	85.9605
Btg2	1252.88	2253.14	2218.77	518.755	772.46	512.025
Chit1	1.90697	0	0	0	0	0
Chil1	1721.04	1996.05	2504.35	1.32335	11.5676	4.98322
Mybph	0	0	0	0	0	0
Adora1	1294.84	2030.33	1845.1	567.719	668.351	698.896
Myog	0	0	0	0	0	0
Ppfia4	593.069	102.835	217.725	1.32335	21.8499	1.2458
Tmem183a	3576.53	3288.08	3109.93	4556.31	5885.35	4747.76
4933406M09Rik	0	0	1.01268	0	1.28529	0
Cyb5r1	548.255	473.304	517.478	164.096	206.932	181.887
Adipor1	5357.65	5140.42	5353.01	5020.81	5754.25	5115.27
Klhl12	450.046	493.08	469.882	698.731	731.331	668.997
Rabif	629.302	841.136	638.999	844.3	754.466	793.577
Mgat4e	0	0	0	1.32335	0	1.2458
Kdm5b	539.674	961.11	848.623	1003.1	915.127	1057.69
Syt2	1.90697	0	0	1.32335	0	0
Ppp1r12b	40.0465	102.835	115.445	55.5809	42.4146	59.7986
Ube2t	33.3721	29.0047	47.5958	14.5569	12.8529	18.6871
Lgr6	0.953487	0	0	2.64671	0	0
Ptprv	16.2093	10.5472	8.10141	15.8802	8.99704	7.47482
Ptpn7	240.279	192.486	195.447	23.8204	10.2823	26.1619
Arl8a	1195.67	1191.83	1368.13	517.431	619.51	568.087
Gpr37l1	3.81395	5.27358	3.03803	1.32335	0	1.2458
Elf3	710.348	924.195	936.726	144.246	87.3998	98.4185
Rnpep	3017.79	3037.58	3077.52	1370.99	1624.61	1473.79
Timm17a	1067.91	938.697	971.157	612.713	767.319	696.404
Lmod1	18.1163	18.4575	13.1648	6.61677	5.14116	8.72063
Shisa4	17.1628	10.5472	15.1901	3.97006	3.85587	3.73741
Ipo9	1007.84	1684.91	1681.04	1719.04	1895.8	1902.34
Nav1	454.813	461.438	454.692	218.353	205.647	201.82
Mir1231	0	0	0	0	0	0
Csrp1	2876.67	2400.8	3247.65	713.288	728.76	702.633
Phlda3	190.697	109.427	101.268	29.1138	35.9882	22.4245
Tnni1	1.90697	0	1.01268	2.64671	0	0
Lad1	41.9534	323.007	253.169	206.443	338.032	198.083
Tnnt2	6.67441	21.0943	5.06338	11.9102	1.28529	2.49161
Pkp1	21.9302	9.22877	32.4056	7.94012	28.2764	17.4413
Igfn1	0.953487	0	0	2.64671	0	1.2458
Tmem9	861.953	626.238	646.088	842.977	1044.94	778.627
Ascl5	0	0	0	0	0	0
Cacna1s	14.3023	3.95519	16.2028	1.32335	0	0
Gm15850	0.953487	0	0	0	0	0
Kif21b	475.79	479.896	643.05	142.922	131.1	130.809
5730559C18Rik	7.6279	23.7311	5.06338	18.527	0	1.2458
Gpr25	0	5.27358	4.05071	5.29342	7.71175	3.73741
Camsap2	615.953	1118	961.03	844.3	877.854	923.141
9230116N13Rik	20.0232	9.22877	15.1901	1.32335	11.5676	2.49161
Ddx59	157.325	109.427	148.863	223.647	177.37	240.44
Kif14	37.186	67.2382	105.318	10.5868	19.2794	14.9496
Zfp281	1277.67	1423.87	1410.66	1033.54	1146.48	992.906
Gm19705	95.3487	80.4221	72.9127	25.1437	12.8529	14.9496
Platr22	21.9302	47.4622	53.6719	29.1138	16.7088	9.96643
Nr5a2	1231.91	3124.6	2428.4	2071.05	2613	2414.37
Mir181a-1	0	0	0	0	0	0
Mir181b-1	0	0	0	0	0	0
Ptprc	4478.53	4524.73	5176.8	553.162	555.246	624.148
Atp6v1g3	0	0	0	0	0	0
Nek7	1440.72	1986.82	2160.04	2008.85	2276.25	2172.68
Gm5833	0	0	0	0	0	0
Lhx9	0.953487	0	0	1.32335	0	0
2310009B15Rik	116.325	60.6462	69.8747	108.515	106.679	107.139
Dennd1b	870.534	984.841	1087.61	829.743	891.992	951.794
4930596I21Rik	0.953487	1.3184	1.01268	1.32335	0	1.2458
Crb1	0	0	0	0	0	0
4933436E23Rik	0	0	0	0	0	0
Zbtb41	532.046	880.688	724.064	825.773	839.295	959.269
Aspm	78.186	76.4669	135.699	39.7006	88.6851	44.8489
F13b	3509.79	2635.47	3132.21	12065	13702.5	13093.4
Cfhr1	3173.21	3951.23	2565.11	6038.46	6787.62	6237.74
Gm4788	4888.53	8421.91	5573.77	10087.9	10797.7	11292
Cfhr2	7818.6	11599.2	7915.08	16798.7	19201	17813.8
Cfh	74481.7	81462.3	72330.4	43597.9	48189.4	49114.6
Kcnt2	91.5348	87.0141	102.28	158.802	155.52	165.692
4930590L20Rik	0	0	0	0	0	1.2458
Cdc73	445.279	690.839	649.126	588.893	686.345	725.058
B3galt2	3.81395	1.3184	1.01268	0	3.85587	0
Glrx2	903.906	601.188	677.481	848.27	911.271	890.75
Trove2	336.581	287.41	390.893	267.318	266.055	284.043
Uchl5	678.883	555.044	679.506	828.42	897.133	869.571
Rgs2	2067.16	450.891	700.772	265.994	263.485	241.686
Rgs13	0.953487	7.91037	0	1.32335	0	0
Rgs1	500.581	168.755	305.828	19.8503	28.2764	9.96643
Rgs21	0	0	0	0	0	0
Rgs18	45.7674	13.184	22.2789	7.94012	8.99704	12.458
Brinp3	0.953487	0	0	0	0	0
Pla2g4a	881.022	707.978	950.903	74.1078	82.2586	114.614
Mir7652	0	0	0	0	0	0
Ptgs2os	0	0	0	0	0	0
Ptgs2	223.116	151.615	77.9761	2.64671	0	0
Ptgs2os2	5.72092	6.59198	2.02535	0	0	2.49161
Pdc	0	0	0	0	0	0
2310030A07Rik	0	0	0	0	0	0
BC003331	1456.93	1535.93	1358	1529.8	1399.68	1543.55
Tpr	2820.42	3918.27	4123.62	2419.09	2453.62	2614.94
Prg4	6232.95	16204.4	6848.73	1941.36	2037.19	2112.88
Hmcn1	61.0232	46.1438	76.9634	104.545	74.5469	127.072
C730036E19Rik	329.907	126.566	89.1155	341.425	326.464	286.535
Ivns1abp	2921.49	4760.73	4539.83	4474.26	4012.68	4530.99
Swt1	474.837	578.776	565.073	596.833	472.987	551.891
Trmt1l	725.604	982.204	831.407	821.803	677.348	827.214
Mir7682	0	0	0	0	0	0
Rnf2	825.72	936.061	885.079	762.252	820.016	809.773
Fam129a	838.115	676.337	746.343	217.03	203.076	239.194
Edem3	1236.67	2432.44	2086.11	2853.15	2354.65	3092.09
1700025G04Rik	332.767	320.37	367.602	193.21	210.788	241.686
Tsen15	190.697	143.705	137.724	170.713	176.085	181.887
Colgalt2	25.7442	14.5023	12.1521	89.9881	262.199	53.5696
Rgl1	1917.46	2353.34	3162.59	1021.63	884.28	1116.24
Apobec4	0	0	0	0	0	0
Arpc5	7161.64	5769.3	6964.18	3416.9	3492.14	3417.24
Ncf2	2079.56	1352.67	1685.09	177.329	165.803	176.904
Smg7	1110.81	1559.66	1314.45	1205.58	1196.61	1258.26
Nmnat2	10.4884	11.8656	10.1268	6.61677	12.8529	9.96643
Lamc2	32.4186	43.507	52.6592	15.8802	12.8529	17.4413
Lamc1	893.418	1340.81	1327.62	915.761	1047.51	987.923
E330020D12Rik	12.3953	11.8656	10.1268	2.64671	2.57058	0
Shcbp1l	13.3488	2.63679	3.03803	1.32335	0	0
Dhx9	2229.25	3297.31	3157.53	2732.73	2790.37	3033.53
Npl	196.418	133.158	168.104	194.533	127.244	179.396
Rgs8	0.953487	0	0	3.97006	2.57058	7.47482
C230024C17Rik	0	0	0	0	0	0
Rgs16	191.651	50.099	184.307	134.982	318.752	122.089
Rnasel	511.069	241.266	465.831	116.455	142.667	115.86
Rgsl1	0	1.3184	0	0	0	0
Teddm2	8.58139	2.63679	5.06338	2.64671	8.99704	2.49161
Teddm1b	0.953487	0	0	0	2.57058	0
Teddm1a	0	0	0	0	1.28529	0
Mir8114	0	0	0	0	0	0
Glul	52094.7	14147.7	25531.6	28288	48280.7	29227.8
Zfp648	0	0	0	0	0	0
4930452N14Rik	0	0	0	0	0	0
4930532M18Rik	0.953487	0	0	0	0	0
Cacna1e	4.76744	3.95519	6.07606	7.94012	5.14116	9.96643
Ier5	1035.49	1278.84	946.853	307.018	218.499	355.054
Mr1	212.628	164.799	167.092	550.515	528.255	560.612
Stx6	592.116	559	552.921	428.767	403.581	437.277
Xpr1	1333.93	2027.69	1730.66	1418.64	1637.46	1527.36
Gm5532	13.3488	9.22877	6.07606	27.7904	15.4235	19.9329
Acbd6	1118.44	700.068	736.216	934.288	1086.07	1017.82
Lhx4	0	0	0	0	0	0
Qsox1	31155.2	46626.4	40230.6	24107.5	26339.5	24213.4
Cep350	991.627	2143.71	1840.03	1397.46	1358.55	1661.9
Tor1aip1	2559.16	2673.71	2460.8	2019.44	2169.57	2172.68
Tor1aip2	5243.23	7107.47	5941.37	6809.98	7258.04	7177.08
Fam163a	1.90697	0	2.02535	0	1.28529	3.73741
Tdrd5	0	0	0	1.32335	0	0
Nphs2	0	0	1.01268	0	0	0
Soat1	1819.25	1124.59	1676.99	287.168	209.502	259.127
Abl2	512.023	817.405	786.85	402.3	525.684	474.651
Tor3a	1230.95	1050.76	1163.57	322.898	285.335	363.775
Fam20b	969.697	1273.57	1268.88	1284.98	1091.21	1341.73
Ralgps2	852.418	661.834	747.355	1105	1319.99	1202.2
Angptl1	4.76744	1.3184	1.01268	2.64671	7.71175	3.73741
Tex35	0.953487	0	0	0	1.28529	0
Rasal2	387.116	580.094	540.769	426.12	425.431	450.981
2810025M15Rik	435.744	175.347	248.106	224.97	285.335	222.999
BC026585	496.767	436.389	408.109	1022.95	1170.9	1116.24
Sec16b	1454.07	2303.24	1762.06	4580.13	4407.26	4670.52
Brinp2	0	0	0	0	0	0
Astn1	0.953487	0	1.01268	5.29342	0	4.98322
Mir488	0	0	0	0	0	0
Pappa2	1.90697	2.63679	1.01268	0	0	0
Rfwd2	693.185	743.575	786.85	763.575	655.498	913.174
Scarna3a	0	0	0	0	0	0
Mir1843b	0	0	0	0	0	0
Tnr	2.86046	1.3184	0	1.32335	0	1.2458
4930523C07Rik	251.721	167.436	259.245	317.605	339.317	289.027
4930562F07Rik	0	0	1.01268	2.64671	0	0
Tnn	3.81395	2.63679	1.01268	2.64671	0	0
Mrps14	1423.56	871.459	950.903	1078.53	1303.29	1097.55
Cacybp	1332.98	1241.93	1169.64	1557.59	1640.03	1643.22
Rabgap1l	795.208	911.011	820.268	1409.37	1730	1528.6
Mir1927	0	0	0	0	0	0
Gpr52	0	3.95519	1.01268	2.64671	2.57058	0
Rc3h1	960.162	1435.73	1385.34	1052.07	1012.81	1057.69
Serpinc1	47499.9	49298.8	41940	99447.4	113284	104274
Zbtb37	102.977	177.983	143.8	197.18	167.088	159.463
Gas5	2304.58	1207.65	1199.01	2494.52	2358.51	2192.62
Snord47	25.7442	23.7311	11.1394	23.8204	10.2823	26.1619
Dars2	585.441	605.143	521.528	948.845	1034.66	1005.36
Cenpl	379.488	191.167	198.485	324.222	338.032	270.339
Klhl20	309.883	412.658	426.337	459.204	376.59	437.277
Ankrd45	0.953487	0	1.01268	0	0	4.98322
4930469G21Rik	3.81395	0	0	1.32335	0	0
Prdx6	15922.3	13347.4	11790.6	17484.2	22045.3	17891
Tnfsf4	2.86046	0	0	0	0	0
Tnfsf18	6.67441	2.63679	4.05071	1.32335	1.28529	0
Fasl	34.3255	6.59198	8.10141	3.97006	5.14116	2.49161
Suco	751.348	1265.66	1094.7	835.036	829.013	921.895
4930558K02Rik	0	0	0	0	0	1.2458
Pigc	439.558	392.882	449.628	571.689	562.957	579.299
Dnm3	12.3953	14.5023	8.10141	27.7904	25.7058	38.6199
2810442N19Rik	0.953487	0	1.01268	2.64671	2.57058	3.73741
Dnm3os	20.0232	14.5023	14.1775	22.497	10.2823	17.4413
Mir199a-2	0	0	0	0	0	0
Mir214	0	0	0	0	0	0
Mettl13	269.837	321.688	334.183	481.701	448.567	453.473
Vamp4	503.441	332.236	435.451	385.096	380.446	394.92
Myoc	0.953487	0	0	0	0	0
7420461P10Rik	0	0	0	0	0	0
Prrc2c	1315.81	2312.47	2200.55	1830.2	1841.82	1887.39
Fmo4	181.163	137.113	217.725	533.312	739.042	564.349
Fmo1	7908.22	20383.7	15545.6	12632.7	15845.1	12816.8
Fmo2	229.79	424.523	1142.3	1147.35	1236.45	1178.53
Fmo6	0	0	0	1.32335	0	0
Fmo3	45.7674	7.91037	621.783	14241.9	20275.5	13833.4
Mroh9	0	0	1.01268	1.32335	3.85587	1.2458
Prrx1	54.3488	27.6863	12.1521	5.29342	8.99704	8.72063
Gorab	183.07	180.62	137.724	177.329	182.511	168.184
Mettl11b	0	0	0	0	0	0
Kifap3	347.069	365.195	337.221	348.042	393.299	384.953
Scyl3	785.674	827.952	916.472	981.929	958.827	1068.9
BC055324	34.3255	56.691	67.8493	18.527	21.8499	13.7038
Mettl18	156.372	96.2429	101.268	125.719	120.817	105.893
Sele	43.8604	40.8703	56.7099	1.32335	5.14116	6.22902
Sell	1149.91	1038.9	1575.72	52.9342	71.9763	59.7986
Selp	108.698	200.396	215.7	48.9641	43.6999	53.5696
Gm16548	238.372	102.835	100.255	144.246	142.667	115.86
F5	11410.4	16172.8	15267.1	19334.2	21700.9	21725.6
Slc19a2	2721.25	2515.5	2423.33	6320.34	7288.89	7042.53
Ccdc181	237.418	222.809	190.383	222.323	214.644	236.703
Blzf1	385.209	479.896	443.552	496.258	452.422	490.847
Nme7	322.279	282.137	199.497	287.168	269.911	281.552
Atp1b1	1308.18	1078.45	1367.11	2462.76	3630.95	2530.23
Dpt	178.302	89.6509	118.483	83.3713	71.9763	98.4185
Gm20743	0	0	0	9.26348	3.85587	3.73741
Xcl1	105.837	3.95519	12.1521	15.8802	10.2823	13.7038
4930568G15Rik	0	0	0	0	0	0
Tbx19	0	0	1.01268	1.32335	0	0
Sft2d2	2208.28	2424.53	2420.3	4430.59	5308.25	4636.88
Tiprl	834.301	673.7	628.872	884	897.133	842.163
Gpr161	0.953487	0	1.01268	3.97006	0	0
Dcaf6	1037.39	900.464	1018.75	2278.82	2906.04	2338.37
Mpc2	7040.55	2552.41	3707.41	9207.9	11651.2	9038.31
Adcy10	0.953487	2.63679	1.01268	14.5569	11.5676	8.72063
Mpzl1	371.86	324.325	361.526	348.042	335.461	348.825
Rcsd1	865.767	682.929	1020.78	296.431	381.731	336.367
Creg1	12620.4	8299.3	9225.48	12908	18085.3	13717.5
Cd247	54.3488	19.7759	20.2535	11.9102	7.71175	13.7038
Pou2f1	245.046	307.186	286.587	341.425	365.023	396.166
Dusp27	0.953487	0	0	0	0	0
Gpa33	2.86046	5.27358	1.01268	0	23.1352	0
Mael	0	0	0	0	0	0
Ildr2	2681.21	3290.71	2966.13	1750.8	347.029	1752.85
Tada1	558.744	602.507	533.681	501.551	510.261	490.847
Pogk	217.395	384.971	271.397	174.683	223.641	168.184
Gm4846	0	0	0	0	0	0
Gm4847	0	0	0	1.32335	0	0
Fmo9	0	0	0	0	0	0
Gm16701	0	1.3184	0	0	0	0
Fam78b	19.0697	13.184	9.11409	1.32335	3.85587	2.49161
Uck2	172.581	276.863	251.144	158.802	173.514	180.642
Mir6347	0	0	0	0	0	0
Tmco1	3218.02	2834.55	2492.2	3767.59	4035.81	3925.53
Aldh9a1	5933.55	6081.76	6739.36	12473.9	14933.8	12245
Mgst3	393.79	101.516	138.737	565.072	868.857	436.031
Lrrc52	0	0	0	0	0	0
Rxrg	268.883	101.516	98.2296	389.066	489.696	345.088
Lmx1a	2.86046	0	0	1.32335	0	0
Pbx1	912.487	503.627	912.422	701.378	757.036	757.449
Mir6348	0	0	0	0	0	0
Nuf2	121.093	147.66	192.409	47.6407	65.5498	38.6199
Rgs5	588.302	1158.87	959.005	759.605	895.848	877.046
Rgs4	98.2092	238.63	111.394	123.072	127.244	115.86
1700084C01Rik	0.953487	1.3184	1.01268	1.32335	1.28529	0
Hsd17b7	1374.93	1918.27	2530.68	5063.15	6687.37	6160.5
3110045C21Rik	39.093	52.7358	42.5324	63.521	64.2646	41.1115
Ddr2	282.232	226.764	303.803	271.288	298.188	302.73
Uap1	1219.51	1586.03	1419.77	2241.76	2204.27	2273.59
Uhmk1	123	518.129	416.21	426.12	514.116	534.45
Sh2d1b2	0	0	0	0	0	0
Sh2d1b1	66.7441	59.3278	65.824	2.64671	0	0
Gm7694	1146.09	2125.25	1547.37	201.15	278.908	179.396
1700015E13Rik	5.72092	13.184	16.2028	1.32335	1.28529	2.49161
Nos1ap	179.256	510.219	396.969	63.521	77.1175	49.8322
Olfml2b	44.8139	63.283	66.8366	21.1737	14.1382	14.9496
Atf6	2493.37	3044.17	3183.85	3622.02	3531.98	3937.99
Dusp12	491.999	448.254	414.185	457.88	510.261	480.88
Fcrlb	16.2093	19.7759	17.2155	6.61677	2.57058	4.98322
Fcrla	50.5348	30.3231	17.2155	13.2335	19.2794	23.6703
Fcgr2b	3999.88	3429.15	3604.12	1748.15	1583.48	1658.17
Fcgr4	4606.3	3895.86	4131.72	140.276	124.673	153.234
Fcgr3	4180.09	1760.06	2226.88	258.054	226.211	251.652
Mir6546	0	0	0	0	0	0
Cfap126	119.186	81.7405	82.0268	22.497	23.1352	21.1787
Sdhc	6668.69	4609.11	5280.1	7821.02	8847.94	8098.97
Mpz	7.6279	7.91037	18.2282	26.4671	12.8529	28.6535
Pcp4l1	730.371	155.571	377.728	723.875	1673.45	743.745
Nr1i3	1308.18	557.681	1418.76	4310.16	3756.91	3422.22
Tomm40l	1946.07	1166.78	1581.8	3604.82	2920.18	2348.34
Apoa2	102859	50774	50865.7	305429	318658	288703
Fcer1g	6554.27	4768.64	5669.98	383.773	377.876	408.624
Ndufs2	5928.78	4411.35	4960.09	8662.68	9741.22	8628.44
Adamts4	82.9534	200.396	186.332	14.5569	5.14116	9.96643
B4galt3	611.185	586.686	538.744	459.204	397.155	386.199
Ppox	559.697	512.856	427.349	954.138	832.869	731.287
Usp21	829.534	657.879	667.354	794.012	769.889	774.89
Ufc1	3398.23	2019.78	2050.67	2826.68	3259.5	2795.58
Dedd	1129.88	1452.87	1262.81	1177.79	1125.91	1108.77
Nit1	1694.35	2130.53	1963.58	2147.8	2391.93	2175.17
Pfdn2	1027.86	733.028	981.284	1187.05	1521.78	1210.92
Klhdc9	217.395	175.347	156.965	115.132	158.091	118.351
Pvrl4	87.7208	35.5967	62.7859	11.9102	20.5647	22.4245
Arhgap30	1837.37	1654.59	2107.38	393.036	286.62	381.216
Usf1	1659.07	922.877	1079.51	993.839	978.107	941.828
Tstd1	511.069	402.111	290.638	2220.59	2363.65	2362.04
F11r	4373.65	6332.25	5111.99	4392.21	4997.21	4435.06
Alyref2	187.837	150.297	150.889	136.305	119.532	109.631
Itln1	35.279	48.7806	69.8747	3.97006	33.4176	4.98322
Cd244	181.163	582.731	497.224	22.497	10.2823	17.4413
Ly9	1151.81	746.212	1001.54	133.659	102.823	103.402
Slamf7	550.162	553.726	373.678	19.8503	15.4235	19.9329
Mir7683	0	0	0	0	0	0
Cd48	989.72	862.231	874.952	96.6048	87.3998	99.6643
Slamf1	12.3953	6.59198	6.07606	10.5868	3.85587	0
Cd84	2024.25	661.834	1094.7	246.144	205.647	241.686
Slamf6	131.581	69.875	100.255	22.497	16.7088	12.458
Vangl2	13.3488	17.1391	15.1901	22.497	20.5647	22.4245
Nhlh1	0	0	0	0	0	0
Ncstn	2447.6	3001.99	2850.68	1996.94	2196.56	2033.15
Copa	7018.62	10305.9	9245.74	8466.82	8209.15	8802.85
Pex19	3742.44	3778.52	4180.33	4156.65	4873.82	4190.88
Dcaf8	3976.04	4003.97	3853.23	5163.73	5430.35	5236.11
Pea15a	2272.16	1709.96	1849.15	954.138	1017.95	925.632
Casq1	19.0697	10.5472	15.1901	1.32335	0	2.49161
Atp1a4	12.3953	5.27358	7.08874	2.64671	0	0
Atp1a2	66.7441	18.4575	19.2409	17.2036	8.99704	14.9496
Igsf8	1591.37	1438.37	1475.47	402.3	560.387	421.082
Kcnj9	5.72092	9.22877	9.11409	10.5868	2.57058	6.22902
Kcnj10	437.651	514.174	720.013	123.072	128.529	127.072
Pigm	614.999	796.311	648.113	586.246	543.678	569.332
Slamf9	293.674	504.945	395.957	43.6707	21.8499	27.4077
Igsf9	10.4884	48.7806	33.4183	26.4671	8.99704	8.72063
Tagln2	3656.62	4407.4	4356.53	574.336	655.498	609.198
Cfap45	26.6976	14.5023	13.1648	0	3.85587	4.98322
4933439K11Rik	8.58139	2.63679	5.06338	0	0	0
Vsig8	17.1628	0	2.02535	0	0	0
Slamf8	1119.39	598.551	549.883	10.5868	3.85587	17.4413
Fcrl6	0.953487	0	3.03803	1.32335	0	0
Dusp23	922.976	603.825	571.15	455.234	411.293	401.149
Crp	27150.6	37765.4	27642	14593.9	16571.3	15239.9
Apcs	101854	130003	78658.6	12553.3	19024.9	13094.6
Olfr16	3.81395	29.0047	19.2409	0	0	0
Olfr1408	0	0	0	0	0	0
Olfr1406	0	0	0	0	0	0
Olfr218	0	0	0	0	0	0
Olfr1404	0	0	0	0	0	0
Fcer1a	4.76744	0	0	2.64671	0	0
Olfr418	0	0	0	0	0	0
Mptx2	1.90697	6.59198	19.2409	1.32335	28.2764	0
Ackr1	122.046	138.432	248.106	189.24	161.947	218.016
Cadm3	151.604	59.3278	151.901	353.336	335.461	403.64
Aim2	404.279	185.894	259.245	76.7545	41.1293	77.2398
BC094916	11.4418	2.63679	2.02535	1.32335	3.85587	1.2458
Pydc4	103.93	97.5613	104.306	0	0	0
Pyhin1	879.115	458.802	689.633	59.5509	38.5587	57.307
Pydc3	147.791	116.019	128.61	21.1737	12.8529	12.458
AI607873	1641.91	1446.28	1554.46	295.108	221.07	285.289
Ifi204	2930.07	1683.59	1944.34	169.389	152.95	171.921
Mndal	1327.25	689.521	763.558	26.4671	32.1323	21.1787
Mnda	459.581	257.087	323.044	7.94012	10.2823	7.47482
Ifi203	1491.25	900.464	1018.75	398.33	347.029	378.724
Ifi202b	0.953487	0	0	207.767	224.926	194.345
Ifi205	522.511	363.877	402.033	5.29342	11.5676	1.2458
Olfr433	1.90697	3.95519	2.02535	0	0	0
Olfr432	0	0	0	0	0	0
Olfr430	0	0	0	0	0	0
Olfr429	0	0	0	0	0	0
Olfr426	0	0	0	0	0	0
Olfr427	0	0	0	0	0	0
Olfr231	0	0	0	0	0	0
Olfr424	0	0	0	0	0	0
Olfr421-ps1	0	0	0	0	0	0
Olfr420	0	0	0	0	0	0
Spta1	3.81395	0	2.02535	11.9102	7.71175	11.2122
Olfr419	0	0	0	0	0	0
Mptx1	0	0	0	0	6.42646	0
Olfr417	0	0	0	0	0	0
Olfr248	0	0	0	0	0	0
Olfr414	0	0	0	0	0	0
Olfr220	0	0	0	0	0	0
Fmn2	12.3953	14.5023	16.2028	59.5509	79.688	56.0612
Grem2	141.116	166.118	434.438	359.952	613.084	321.417
Rgs7	10.4884	40.8703	9.11409	21.1737	16.7088	17.4413
Fh1	4134.32	4798.96	6040.62	5618.96	7192.49	5750.63
Kmo	5617.95	8276.89	7636.59	7438.57	8275.99	7373.91
Opn3	61.9767	72.5117	73.9254	15.8802	14.1382	14.9496
Chml	121.093	143.705	145.825	78.0779	119.532	102.156
Wdr64	1.90697	0	0	0	0	0
Exo1	38.1395	54.0542	76.9634	7.94012	15.4235	9.96643
Becn2	0	0	0	0	0	0
Pld5	0.953487	1.3184	0	0	0	0
Cep170	476.744	810.813	717.988	209.09	227.497	239.194
Mir350	0	0	0	0	0	0
Sdccag8	461.488	394.2	442.54	161.449	151.664	143.267
Hmga2-ps1	168.767	25.0495	48.6085	33.0839	32.1323	18.6871
Akt3	396.651	522.085	540.769	194.533	167.088	210.541
Zbtb18	707.488	941.334	805.078	1008.4	1055.22	974.219
2310043L19Rik	0	0	0	0	0	0
1700016C15Rik	5.72092	5.27358	0	0	0	0
Adss	1760.14	2011.87	1964.59	1967.83	2093.74	2011.97
Gm16432	0	0	0	13.2335	7.71175	13.7038
Desi2	849.557	1368.49	1262.81	1298.21	1373.98	1524.86
Cox20	769.464	500.99	605.581	815.186	818.73	715.091
Hnrnpu	7720.39	9444.98	9514.1	8167.74	8479.07	8420.39
Efcab2	111.558	90.9693	90.1282	120.425	156.806	143.267
Kif26b	47.6744	23.7311	18.2282	7.94012	28.2764	13.7038
Smyd3	156.372	123.929	131.648	170.713	224.926	220.507
Tfb2m	214.535	226.764	255.194	332.162	436.999	355.054
Cnst	329.907	406.066	428.362	590.216	670.922	604.215
Sccpdh	290.814	232.038	179.244	210.413	233.923	179.396
Ahctf1	1055.51	1661.18	1551.42	2801.54	3285.2	3104.54
Cdc42bpa	570.185	1099.54	1094.7	948.845	1052.65	1045.23
Adck3	2992.04	1828.61	1093.69	23427.3	23157.1	24517.4
Psen2	7224.57	6908.39	5556.56	8305.37	9057.45	8188.67
Gm5069	8.58139	7.91037	6.07606	3.97006	7.71175	3.73741
Itpkb	394.744	656.561	779.761	414.21	408.723	544.416
6330403A02Rik	10.4884	3.95519	2.02535	2.64671	3.85587	4.98322
Parp1	1260.51	1530.66	1503.82	2555.4	2620.71	2593.76
Mir6904	0	1.3184	0	1.32335	0	1.2458
Lin9	138.256	119.974	127.597	101.898	116.961	107.139
Mixl1	0	0	0	0	0	1.2458
Acbd3	1261.46	1674.36	1647.62	1263.8	1172.19	1323.04
H3f3a	1968.95	1558.34	1573.7	1367.02	1605.33	1360.42
Sde2	510.116	719.844	653.176	656.384	646.501	696.404
Lefty2	0	0	0	0	0	0
Pycr2	463.395	379.698	432.413	242.174	163.232	215.524
Lefty1	41	14.5023	26.3296	0	0	1.2458
Tmem63a	749.441	788.4	789.888	864.15	945.974	728.795
Ephx1	4924.76	4090.98	3577.79	5039.33	8162.88	5172.58
9130409I23Rik	11.4418	7.91037	2.02535	2666.56	3515.27	2775.65
Nvl	389.023	665.79	594.441	639.18	605.372	666.505
Cnih4	798.069	693.476	734.19	451.264	538.537	449.735
Wdr26	4484.25	5628.23	5310.48	5122.7	5264.55	5359.45
Cnih3	0.953487	0	0	0	0	0
Ccdc121	0	0	0	0	0	0
Lbr	1025.95	900.464	1124.07	719.905	811.019	843.409
Enah	61.9767	63.283	63.7986	60.8743	42.4146	42.3573
Srp9	1965.14	1107.45	971.157	673.587	1580.91	731.287
Vmn1r1	0	0	0	0	0	0
Degs1	3350.55	3448.92	3465.38	4041.52	3755.62	4254.42
1700047M11Rik	21.9302	19.7759	20.2535	1.32335	19.2794	7.47482
Fbxo28	531.092	730.391	677.481	558.455	465.275	575.561
Trp53bp2	518.697	681.61	552.921	898.557	853.433	906.945
Capn2	2064.3	2404.75	2302.83	2867.71	3235.08	2865.35
Capn8	34.3255	595.915	191.396	5.29342	7.71175	7.47482
Ccdc185	0	0	0	0	0	0
Susd4	16.2093	234.674	84.0521	48.9641	33.4176	43.6031
Tlr5	97.2557	108.108	154.94	276.581	275.052	257.881
Disp1	131.581	189.849	147.851	164.096	149.094	161.955
Brox	849.557	949.245	1084.58	796.659	840.58	860.851
Aida	835.255	872.778	812.167	379.803	290.476	326.401
Mia3	4776.02	7252.49	5456.3	9145.7	11083.1	9814.44
Taf1a	164.953	176.665	175.193	207.767	222.355	178.15
Hhipl2	55.3023	27.6863	45.5704	11.9102	37.2734	14.9496
1700056E22Rik	58.1627	25.0495	31.393	35.7306	60.4087	28.6535
Dusp10	299.395	235.993	202.535	119.102	120.817	150.742
1700112H15Rik	1.90697	1.3184	1.01268	0	0	0
4930488B22Rik	0	0	0	0	0	0
Hlx	406.186	255.769	325.069	178.653	224.926	163.2
2020-03-01	10381.6	11516.2	11496.9	18331.1	22495.2	19260.1
2020-03-02	16850	8665.81	11733.9	14069.9	16893.9	14171
Mir1981	0	0	0	0	0	0
C130074G19Rik	6489.44	5713.93	5800.61	9504.33	10035.6	10005.1
Mark1	55.3023	56.691	66.8366	76.7545	83.5439	102.156
Rab3gap2	841.929	1149.64	1155.46	1401.43	1352.13	1453.85
Snora36b	0	0	0	0	0	0
Mir664	0	0	0	0	0	0
Iars2	1469.32	1781.15	1861.3	2789.63	2962.6	2996.16
Mir194-1	0	0	0	0	0	0
Mir215	0	0	0	0	0	0
Bpnt1	1401.63	1920.9	1839.02	2040.61	2174.71	2131.57
Eprs	4392.72	5095.6	4630.97	5433.69	5750.39	5657.2
9630028B13Rik	0.953487	2.63679	1.01268	2.64671	0	2.49161
Gm2061	20.0232	34.2783	19.2409	50.2875	19.2794	48.5864
Slc30a10	1327.25	1749.51	999.512	3649.81	2988.3	3991.56
5033404E19Rik	0	0	0	0	0	0
Mir297c	0	0	0	0	0	0
Lyplal1	523.465	502.309	429.375	1386.88	1660.6	1422.71
A730004F24Rik	0	0	0	0	0	0
Tgfb2	47.6744	29.0047	27.3423	30.4371	24.4205	31.1451
Rrp15	526.325	387.608	438.489	578.306	564.243	558.12
D1Pas1	0	0	0	0	0	0
Spata17	4.76744	7.91037	6.07606	11.9102	0	4.98322
1700007P06Rik	0	0	0	0	0	0
Gpatch2	350.883	516.811	496.211	682.851	637.504	706.371
Esrrg	30.5116	6.59198	28.3549	119.102	155.52	147.005
9330162B11Rik	0	0	0	1.32335	0	0
Ush2a	4.76744	2.63679	1.01268	3.97006	2.57058	2.49161
Kctd3	545.395	916.285	1014.7	666.97	696.628	655.293
Kcnk2	3.81395	1.3184	1.01268	6.61677	7.71175	12.458
Cenpf	151.604	155.571	234.941	67.4911	80.9733	75.994
Ptpn14	92.4883	110.745	145.825	112.485	89.9704	142.022
Smyd2	479.604	432.434	419.248	1578.76	1706.87	1646.95
Prox1	700.813	2922.88	2017.25	2187.5	2205.56	2282.31
Rps6kc1	562.558	710.615	770.647	542.575	541.108	560.612
Angel2	994.487	858.275	915.46	907.821	868.857	885.767
Vash2	13.3488	2.63679	4.05071	5.29342	0	1.2458
Mfsd7b	422.395	406.066	544.82	210.413	179.941	210.541
A230020J21Rik	0.953487	1.3184	1.01268	1.32335	0	1.2458
Spata45	1.90697	1.3184	1.01268	1.32335	1.28529	0
Tatdn3	173.535	117.337	155.952	206.443	251.917	231.72
Nsl1	143.023	117.337	200.51	29.1138	34.7029	28.6535
Batf3	479.604	131.84	223.802	41.024	20.5647	28.6535
Fam71a	0	0	0	0	0	0
Atf3	730.371	522.085	471.907	101.898	110.535	122.089
Nenf	736.092	399.474	437.476	234.234	281.479	184.379
Tmem206	269.837	229.401	279.499	124.395	124.673	103.402
Ppp2r5a	2209.23	2957.16	2857.77	6231.67	6747.78	6686.23
Dtl	100.116	125.248	154.94	58.2276	34.7029	54.8154
Ints7	955.394	1231.38	911.409	846.947	820.016	799.806
Lpgat1	10645.7	20603.9	18187.7	7614.58	9391.62	8578.61
Nek2	195.465	181.939	224.814	145.569	233.923	145.759
1700034H15Rik	5.72092	5.27358	13.1648	11.9102	10.2823	7.47482
Slc30a1	3056.88	2481.22	2565.11	1814.32	2260.83	1985.81
Rd3	29.5581	32.9599	37.469	43.6707	48.8411	23.6703
Traf5	225.977	184.575	162.028	207.767	160.661	206.803
Mir3473c	0	1.3184	0	0	0	0
Rcor3	209.767	200.396	197.472	345.395	285.335	350.071
Gm10516	20.0232	32.9599	25.3169	27.7904	21.8499	22.4245
Kcnh1	0	0	0	0	0	0
Hhat	37.186	25.0495	29.3676	50.2875	66.8351	47.3406
1700065J18Rik	0.953487	0	0	0	0	0
Sertad4	4.76744	22.4127	7.08874	7.94012	6.42646	11.2122
Gm15867	0	0	0	2.64671	0	2.49161
Syt14	1.90697	6.59198	5.06338	2.64671	0	0
Diexf	239.325	357.285	292.664	344.072	268.626	320.172
Irf6	866.72	1119.32	820.268	2857.12	2830.21	2840.43
A130010J15Rik	219.302	214.898	192.409	350.689	327.749	338.859
Traf3ip3	197.372	155.571	155.952	25.1437	16.7088	21.1787
Hsd11b1	14280.4	6000.02	8070.02	30711.1	33899.6	32120.6
G0s2	1109.86	1330.26	1613.19	1566.85	885.566	1468.8
Lamb3	113.465	192.486	216.713	111.162	134.956	85.9605
Camk1g	0	0	0	0	0	0
Mir205	0	0	0	0	0	0
4930503O07Rik	0	0	0	0	0	0
Plxna2	555.883	681.61	677.481	1708.45	2105.31	1955.91
Cd34	324.186	187.212	189.371	68.8144	29.5617	58.5528
Gm16897	4.76744	2.63679	4.05071	3.97006	3.85587	1.2458
A330023F24Rik	51.4883	43.507	35.4437	148.216	60.4087	103.402
Mir29b-2	0	0	0	0	0	0
Mir29c	0	0	0	0	0	0
Cd46	10.4884	11.8656	6.07606	7.94012	12.8529	11.2122
Cr1l	1906.02	1698.09	1588.89	1531.12	1845.68	1613.32
Cr2	28.6046	11.8656	7.08874	19.8503	24.4205	17.4413
B020014A21Rik	0	0	0	0	0	0
H60c	0	1.3184	0	1.32335	1.28529	2.49161
Ppp1r14c	0	0	0	0	3.85587	0
Iyd	2149.16	1642.72	1647.62	4528.52	5219.57	4676.75
Plekhg1	266.023	494.398	429.375	234.234	239.064	196.837
Mthfd1l	196.418	133.158	165.066	82.0479	80.9733	95.9269
Akap12	284.139	307.186	297.727	99.2516	294.332	134.547
Zbtb2	242.186	246.54	265.321	217.03	235.208	252.898
Rmnd1	0	0	1.01268	1.32335	0	0
Gm5512	1.90697	0	0	22.497	3.85587	31.1451
Armt1	471.023	545.816	527.604	752.988	660.64	824.722
Ccdc170	0	0	0	1.32335	0	0
Esr1	1460.74	1431.78	1209.14	2206.03	2611.71	2626.15
Syne1	757.069	1310.48	1059.26	1457.01	1595.05	1699.28
Myct1	425.255	320.37	316.968	207.767	179.941	206.803
Vip	0	0	2.02535	0	0	0
Fbxo5	100.116	141.068	147.851	42.3473	38.5587	39.8657
Mtrf1l	180.209	181.939	174.18	256.731	259.629	242.932
Rgs17	10.4884	5.27358	9.11409	2.64671	0	1.2458
Oprm1	0	0	0	0	0	0
Ipcef1	114.418	56.691	87.0902	17.2036	21.8499	14.9496
Cnksr3	363.279	1502.97	1697.25	573.012	623.366	584.282
Ulbp1	34.3255	63.283	55.6972	5.29342	14.1382	4.98322
Lrp11	139.209	276.863	211.649	92.6348	95.1115	90.9437
Pcmt1	1009.74	872.778	913.434	1603.91	1782.7	1708
A630066F11Rik	42.9069	21.0943	23.2916	22.497	12.8529	23.6703
Nup43	151.604	166.118	172.155	149.539	133.67	164.446
BC020402	21.9302	30.3231	35.4437	74.1078	57.8381	64.7818
Lats1	1066	1566.25	1430.91	1676.69	1828.97	1808.91
Katna1	874.348	634.148	678.493	713.288	755.751	677.717
Ginm1	1804	2340.15	2110.42	1777.26	1848.25	1827.59
Ppil4	549.209	693.476	617.733	697.408	656.784	707.617
Zc3h12d	316.558	523.403	521.528	52.9342	20.5647	36.1283
Mir5104	0	0	0	0	0	0
Tab2	3164.62	4278.19	3429.94	3558.5	3097.55	3925.53
Ust	219.302	170.073	248.106	54.2575	42.4146	32.3909
Sash1	1892.67	2319.06	2822.33	1999.59	1821.26	2192.62
Samd5	20.0232	10.5472	13.1648	14.5569	34.7029	29.8993
Gm6150	0	0	0	0	0	0
Stxbp5	493.906	762.032	607.606	783.426	832.869	930.616
Adgb	316.558	477.259	687.607	10.5868	17.9941	14.9496
Rab32	4257.32	3894.54	3932.22	2146.48	2395.78	2229.99
Gm5177	1.90697	0	1.01268	5.29342	1.28529	1.2458
Grm1	5.72092	3.95519	1.01268	0	0	1.2458
4930567K20Rik	0	0	0	0	0	0
Shprh	316.558	507.582	503.3	594.186	577.096	637.852
Fbxo30	497.72	765.988	670.392	571.689	658.069	576.807
Epm2a	30.5116	26.3679	46.5831	116.455	136.241	84.7147
Utrn	838.115	1452.87	1217.24	1286.3	1568.06	1578.43
B230208H11Rik	13.3488	5.27358	9.11409	13.2335	21.8499	17.4413
Stx11	378.534	341.464	464.819	47.6407	41.1293	33.6367
Sf3b5	1267.18	702.705	805.078	653.737	726.189	656.539
Plagl1	80.0929	65.9198	105.318	52.9342	73.2616	85.9605
Hymai	0	0	0	0	0	0
Zc2hc1b	0.953487	0	0	0	0	1.2458
Ltv1	769.464	700.068	810.141	747.695	651.643	798.56
Phactr2	530.139	543.179	720.013	352.012	422.861	414.853
Fuca2	1359.67	867.504	1220.28	509.491	514.116	569.332
Pex3	780.906	736.983	721.026	1106.32	1323.85	1172.3
Adat2	128.721	118.656	101.268	113.808	124.673	127.072
Aig1	506.302	528.677	451.654	395.683	524.399	396.166
Hivep2	341.348	897.827	815.205	344.072	397.155	328.892
Adgrg6	64.8371	461.438	596.466	76.7545	84.8292	57.307
Vta1	789.488	643.377	742.292	631.24	812.304	727.55
1700016L04Rik	0	0	0	0	0	0
Gje1	0	0	0	0	0	0
Nmbr	0	0	0	0	0	0
C330004P14Rik	0	0	0	0	0	0
Gm20125	0.953487	0	0	2.64671	32.1323	0
Cited2	911.534	664.471	524.566	1239.98	1379.12	1172.3
Txlnb	3.81395	23.7311	14.1775	3.97006	0	1.2458
Heca	722.743	1198.42	908.371	1295.56	1487.08	1420.22
Abracl	1333.93	871.459	1067.36	379.803	535.966	342.596
Reps1	610.232	821.36	745.33	624.623	548.819	526.975
Ect2l	2.86046	0	1.01268	0	2.57058	1.2458
Ccdc28a	305.116	208.306	154.94	508.168	520.543	492.093
Nhsl1	189.744	437.707	273.423	508.168	350.884	437.277
Hebp2	101.07	73.8301	57.7226	7.94012	14.1382	8.72063
Arfgef3	2.86046	0	2.02535	5.29342	3.85587	2.49161
Gm4922	0	0	0	0	0	0
4930444F02Rik	0	0	0	0	0	0
Perp	3429.69	2279.51	2855.75	3950.21	4391.84	4018.96
Tnfaip3	1572.3	3651.95	3516.01	134.982	212.073	155.725
Gm20139	0.953487	3.95519	1.01268	0	0	0
Olig3	0	0	0	0	0	0
Ifngr1	2671.67	1832.57	2332.19	1069.27	983.248	1052.7
Il22ra2	1.90697	1.3184	4.05071	1.32335	0	0
Il20ra	0	0	0	1.32335	2.57058	1.2458
Slc35d3	1.90697	0	1.01268	0	0	0
Pex7	2096.72	1367.18	1356.99	2965.64	3211.94	2988.68
Map3k5	717.976	1083.72	1142.3	1032.22	1002.53	1077.62
Map7	545.395	883.325	809.129	1225.43	1298.14	1262
4930405J17Rik	0.953487	0	0	0	0	0
Gm6251	1.90697	2.63679	1.01268	0	3.85587	0
Mir6413	0	0	0	0	0	0
Bclaf1	1681	1736.33	1765.1	2053.85	2272.39	2087.97
Mtfr2	41	75.1485	110.382	11.9102	11.5676	13.7038
Pde7b	267.93	549.771	355.449	484.348	571.955	611.69
Ahi1	75.3255	75.1485	72.9127	38.3773	56.5528	51.078
Myb	33.3721	6.59198	41.5197	2.64671	1.28529	3.73741
Hbs1l	1718.18	1557.02	1524.08	2939.17	2979.3	2784.37
4930455C13Rik	0	0	1.01268	5.29342	2.57058	1.2458
Aldh8a1	7620.27	7380.38	7148.48	15037.3	17572.5	15590
1700020N01Rik	0.953487	0	1.01268	0	0	0
Gm5420	0.953487	0	1.01268	0	2.57058	0
Sgk1	1779.21	988.796	1319.52	1344.53	1951.07	1433.92
4930444G20Rik	0	0	1.01268	0	0	0
E030030I06Rik	46.7209	56.691	43.5451	58.2276	50.1264	54.8154
Raet1a	4.76744	9.22877	7.08874	6.61677	5.14116	3.73741
Raet1e	16.2093	11.8656	6.07606	17.2036	20.5647	9.96643
Raet1b	0	0	0	0	0	0
Raet1c	0	0	0	0	0	0
H60b	3.81395	1.3184	0	2.64671	1.28529	1.2458
C920009B18Rik	78.186	131.84	133.673	1.32335	6.42646	7.47482
Raet1d	28.6046	18.4575	26.3296	128.365	66.8351	155.725
Gm10825	0	0	0	0	1.28529	1.2458
Slc2a12	2.86046	5.27358	0	6.61677	12.8529	9.96643
Tbpl1	495.813	516.811	589.378	354.659	399.726	357.546
Mir7663	0	0	0	0	0	0
Tcf21	213.581	65.9198	104.306	199.826	173.514	208.049
Eya4	7.6279	22.4127	17.2155	11.9102	12.8529	9.96643
Rps12	12747.2	5936.73	7132.28	5129.32	6062.72	5278.47
Snora33	4.76744	7.91037	7.08874	10.5868	6.42646	4.98322
Snord100	3.81395	7.91037	4.05071	10.5868	3.85587	4.98322
Slc18b1	78.186	234.674	155.952	170.713	119.532	179.396
Vnn3	13417.5	23860.3	28079.5	1400.11	1596.33	1423.95
Vnn1	4507.13	3057.36	6405.18	400.976	363.737	394.92
Taar1	0	0	1.01268	0	0	0
Taar2	0	0	0	1.32335	0	0
Taar3	0	0	0	0	0	0
Taar4	0	0	0	0	0	0
Taar5	0	0	0	0	0	0
Taar6	0	0	0	0	0	0
Taar7a	0	0	0	0	0	0
Taar7b	0	0	0	0	0	0
Taar7d	0	0	0	0	0	0
Taar7e	0	0	0	0	0	0
Taar7f	0	0	0	0	0	0
Taar8a	0	0	0	0	0	0
Taar8b	0	0	0	0	0	1.2458
Taar8c	0	0	0	1.32335	0	0
Taar9	0	0	0	0	0	0
Stx7	1934.63	1835.21	2021.3	1040.16	966.539	984.185
Moxd1	0	3219.52	548.871	0	0	0
Ctgf	483.418	334.872	842.547	265.994	329.035	325.155
Enpp1	1380.65	813.45	1166.6	1259.83	1287.86	1397.79
Enpp3	1859.3	4441.67	2273.46	498.904	467.846	531.958
Med23	428.116	573.502	502.288	525.372	532.111	580.545
Mir6905	0	0	0	0	0	0
Arg1	33359.7	36949.3	46245.9	56140.6	66560.1	60552.3
Akap7	369	262.361	294.689	260.701	343.173	281.552
Epb4.1l2	1461.7	1178.65	1588.89	782.102	843.151	782.365
Smlr1	449.093	147.66	243.042	1548.32	2030.76	1513.65
4930401C15Rik	0	0	0	0	0	0
Mir680-3	0	0	0	0	0	0
Tmem200a	2.86046	1.3184	2.02535	0	0	0
Gm9767	0	0	0	0	0	0
Samd3	35.279	3.95519	4.05071	5.29342	2.57058	6.22902
L3mbtl3	148.744	342.783	302.79	264.671	209.502	231.72
Gm8709	0	1.3184	0	1.32335	0	0
Arhgap18	737.999	544.497	551.909	439.354	569.384	469.668
Lama2	49.5813	64.6014	56.7099	63.521	28.2764	68.5192
4930579H20Rik	0	0	0	0	0	0
Ptprk	2111.02	2887.29	2340.3	2945.79	2893.19	3053.47
Themis	127.767	81.7405	78.9888	7.94012	5.14116	12.458
4930519F09Rik	0	0	0	0	0	0
2310057J18Rik	0	0	0	0	0	0
Soga3	0.953487	0	0	0	0	0
9330159F19Rik	0.953487	0	0	0	0	0
Echdc1	203.093	399.474	307.854	1348.5	1579.62	1472.54
Rnf146	617.86	754.122	713.937	655.06	686.345	673.98
Rspo3	290.814	199.078	234.941	209.09	259.629	251.652
Cenpw	73.4185	48.7806	46.5831	42.3473	62.9793	38.6199
Trmt11	262.209	245.222	225.827	272.611	300.758	337.613
Gm20300	722.743	802.903	604.568	812.539	730.045	804.789
Hint3	569.232	460.12	414.185	750.342	853.433	650.31
Ncoa7	305.116	268.953	360.513	60.8743	52.6969	53.5696
Hey2	11.4418	19.7759	16.2028	11.9102	6.42646	7.47482
Hddc2	120.139	47.4622	59.7479	103.222	80.9733	93.4353
Tpd52l1	181.163	148.979	97.2169	276.581	366.308	245.423
Gm3258	2.86046	1.3184	2.02535	0	2.57058	0
Rnf217	570.185	810.813	661.278	600.803	668.351	617.919
Nkain2	11.4418	0	7.08874	13.2335	16.7088	14.9496
Trdn	0	0	0	0	0	0
D830005E20Rik	0	0	0	0	0	0
Clvs2	0	0	0	1.32335	0	0
Gm4794	165.907	0	106.331	1585.38	984.533	1632
Sult3a1	1448.35	2.63679	560.01	9893.39	6506.14	10059.9
Rsph4a	95.3487	2.63679	47.5958	145.569	66.8351	181.887
Zufsp	337.535	268.953	254.182	242.174	233.923	225.491
A830082N09Rik	10.4884	17.1391	10.1268	7.94012	6.42646	9.96643
Rwdd1	579.72	473.304	471.907	387.743	406.152	427.311
Trappc3l	0	1.3184	0	0	0	0
Fam26d	0.953487	0	1.01268	0	0	0
Fam26e	41	60.6462	40.5071	13.2335	11.5676	16.1955
Fam26f	2342.72	994.07	1029.89	93.9581	83.5439	79.7315
Dse	2045.23	1903.76	2431.44	627.27	606.657	710.108
Tspyl1	1379.7	1309.17	1319.52	1283.65	1312.28	1258.26
Tspyl4	116.325	60.6462	65.824	186.593	128.529	161.955
Nt5dc1	657.906	677.655	584.314	768.869	745.469	789.84
Col10a1	1.90697	1.3184	2.02535	0	0	3.73741
Frk	335.628	458.802	424.311	455.234	505.119	494.584
Hs3st5	0	0	0	0	0	0
Hdac2	1037.39	1079.77	1223.31	1139.41	1294.29	1268.23
Marcks	6415.06	3601.86	4820.34	1441.13	1434.38	1416.48
4930591E09Rik	0	0	0	0	0	0
Rfpl4b	0	0	0	0	0	0
Lama4	248.86	203.033	274.435	259.377	296.902	335.121
Fam229b	16.2093	17.1391	14.1775	14.5569	16.7088	27.4077
Tube1	42.9069	32.9599	36.4564	35.7306	73.2616	48.5864
Wisp3	1.90697	0	4.05071	17.2036	19.2794	26.1619
Fyn	1257.65	1218.2	1428.89	541.252	566.813	564.349
Traf3ip2	174.488	222.809	188.358	218.353	167.088	199.329
E130307A14Rik	44.8139	23.7311	20.2535	35.7306	33.4176	32.3909
Rev3l	457.674	734.346	585.327	1381.58	1619.47	1587.15
AA474331	7.6279	31.6415	26.3296	25.1437	19.2794	29.8993
2010001E11Rik	0	0	2.02535	0	2.57058	0
G630090E17Rik	666.488	747.53	592.416	756.959	737.757	710.108
BC021785	4.76744	11.8656	3.03803	17.2036	0	7.47482
AI317395	932.511	682.929	754.444	1920.19	2232.55	2026.92
Slc16a10	3705.25	3584.72	4660.34	3247.51	3786.47	3347.48
Rpf2	484.372	396.837	429.375	322.898	345.743	341.35
Gtf3c6	780.906	535.268	507.351	590.216	646.501	568.087
Amd1	0	0	0	0	0	0
Amd2	0	0	0	0	0	0
Cdk19	594.023	564.273	648.113	326.868	307.185	347.579
Slc22a16	0	0	0	0	0	1.2458
Ddo	332.767	499.672	539.757	915.761	826.442	911.929
Mettl24	4.76744	1.3184	1.01268	6.61677	6.42646	1.2458
Cdc40	856.232	1050.76	1170.65	1058.68	1118.2	1073.88
Wasf1	42.9069	42.1886	59.7479	67.4911	60.4087	64.7818
Gpr6	0	0	0	0	0	0
Fig4	451.953	590.641	494.186	729.168	782.742	733.779
Zbtb24	384.255	545.816	407.096	587.569	467.846	512.025
Mical1	320.372	188.531	225.827	51.6108	55.2675	52.3238
Smpd2	840.022	692.158	719	846.947	1136.2	894.487
Ppil6	9.53487	6.59198	7.08874	19.8503	11.5676	14.9496
Cd164	17785.4	15298.7	14549.1	19917.8	20684.2	21705.6
Ccdc162	117.279	81.7405	48.6085	222.323	192.794	250.407
5730435O14Rik	16.2093	2.63679	0	14.5569	10.2823	17.4413
Cep57l1	158.279	130.521	143.8	156.156	165.803	181.887
Sesn1	939.185	535.268	704.823	829.743	1047.51	941.828
Armc2	34.3255	69.875	117.47	1.32335	2.57058	3.73741
Foxo3	212.628	398.155	461.78	632.563	763.463	708.862
Lace1	238.372	303.231	288.613	393.036	440.855	453.473
Snx3	3468.79	3288.08	3355	2952.4	3231.22	3090.84
Nr2e1	1.90697	0	0	0	0	0
Ostm1	1250.98	1062.63	1217.24	768.869	780.172	801.052
Sec63	5107.83	6287.43	5411.74	7770.73	7770.87	8440.32
Scml4	26.6976	13.184	13.1648	9.26348	12.8529	11.2122
Sobp	7.6279	2.63679	9.11409	10.5868	1.28529	3.73741
9030612E09Rik	0	0	0	2.64671	0	0
Pdss2	269.837	280.818	241.017	387.743	444.711	450.981
Bend3	222.163	338.828	295.702	293.785	331.605	308.959
1700021F05Rik	701.767	437.707	484.059	640.503	687.631	614.181
Cd24a	570.185	533.95	655.202	206.443	74.5469	80.9773
F830002L21Rik	0.953487	0	0	0	0	0
1700027J07Rik	0	0	4.05071	0	0	0
4933404K13Rik	0	0	0	0	0	0
Qrsl1	151.604	179.302	198.485	281.874	221.07	235.457
Rtn4ip1	735.139	615.691	755.457	1295.56	1285.29	1288.16
Aim1	1678.14	2859.6	2065.86	989.869	1104.07	920.649
Speer5-ps1	0	0	0	0	0	0
Atg5	2158.7	1832.57	2022.31	2653.32	2881.62	2668.51
Mir1929	0	1.3184	2.02535	0	0	1.2458
Prdm1	198.325	98.8796	100.255	21.1737	12.8529	33.6367
Prep	1234.77	1575.48	1566.61	1343.2	1489.65	1445.13
Popdc3	0	1.3184	0	0	0	0
Bves	1.90697	0	1.01268	1.32335	1.28529	0
Lin28b	0.953487	0	0	1.32335	0	0
Hace1	188.791	199.078	186.332	133.659	173.514	140.776
D030045P18Rik	1.90697	1.3184	1.01268	0	0	0
Snord14d	0	0	0	0	0	0
Snord14c	0	0	0	0	0	0
C130030K03Rik	0	0	0	0	0	0
Grik2	0	0	0	0	0	0
Ascc3	655.999	1257.75	1194.96	1402.76	1469.09	1539.81
Sim1	0	0	0	0	0	0
Lilr4b	890.557	454.846	568.112	23.8204	25.7058	17.4413
Lilrb4a	1678.14	1344.76	1469.39	133.659	105.394	109.631
Fam162b	0	0	0	0	0	1.2458
Gprc6a	0.953487	0	0	0	0	0
Rfx6	0	0	0	0	0	0
4933411G06Rik	0	0	0	0	0	0
Vgll2	0	0	0	0	0	0
Ros1	0	0	0	2.64671	0	0
Dcbld1	242.186	325.644	444.565	202.473	227.497	224.245
Gopc	901.046	1414.64	1336.73	1636.99	1867.53	1792.71
Nepn	0.953487	0	0	1.32335	0	1.2458
Nus1	2890.02	3559.67	3298.29	3267.36	3160.53	3204.21
Zfa-ps	0	0	0	0	0	1.2458
Slc35f1	0	0	2.02535	6.61677	2.57058	0
Cep85l	104.884	276.863	294.689	395.683	538.537	421.082
Gm19395	0	6.59198	2.02535	5.29342	5.14116	3.73741
Pln	24.7907	7.91037	11.1394	11.9102	6.42646	4.98322
Gm20597	0	1.3184	1.01268	0	0	0
Mcm9	141.116	167.436	140.762	146.892	131.1	137.038
Asf1a	384.255	321.688	309.879	459.204	467.846	444.752
Fam184a	14.3023	19.7759	8.10141	25.1437	16.7088	9.96643
Man1a	6587.64	17430.5	12602.8	8638.86	9836.33	9595.18
Gm16998	10.4884	14.5023	17.2155	11.9102	10.2823	22.4245
Tbc1d32	236.465	312.46	327.095	326.868	384.302	382.462
Msl3l2	94.3953	72.5117	74.9381	75.4312	68.1204	87.2063
Gja1	458.627	511.537	578.238	276.581	183.797	166.938
4930467K11Rik	0.953487	0	0	2.64671	0	0
Hsf2	735.139	655.242	703.81	1015.01	865.001	914.42
Serinc1	6136.64	8402.13	8194.58	8341.1	9214.25	8868.88
Pkib	453.86	127.884	191.396	33.0839	24.4205	21.1787
Fabp7	840.022	138.432	226.84	156.156	199.22	124.58
Smpdl3a	4561.48	2713.26	3655.76	1989	2156.72	2162.72
Dux	0	0	0	0	0	0
Gm4981	0	0	0	0	0	0
Gcc2	1171.84	1620.31	1446.1	1484.8	1483.23	1597.12
Lims1	1598.04	1806.2	1961.55	992.516	1159.33	1080.11
Ranbp2	2801.35	4899.16	4263.37	3989.91	4035.81	4521.02
Ccdc138	67.6976	83.0589	70.8874	108.515	113.106	90.9437
Edar	0.953487	1.3184	2.02535	1.32335	1.28529	1.2458
BB019430	0	0	0	0	0	0
Sh3rf3	0.953487	2.63679	4.05071	0	1.28529	0
2020-09-10	765.65	740.938	679.506	606.096	731.331	680.209
Sowahc	850.511	1198.42	1360.02	328.192	336.746	306.468
P4ha1	1112.72	1567.57	1380.28	576.982	494.837	659.03
Pla2g12b	2592.53	3111.41	2787.9	2382.04	3023	2538.95
Oit3	1230	1599.21	2306.88	1315.41	1276.29	1447.62
Mcu	490.093	560.318	436.464	1331.29	1363.69	1266.98
Micu1	1321.53	1302.57	1363.06	1654.19	1597.62	1735.4
Dnajb12	865.767	1309.17	1149.39	1512.59	1755.71	1593.38
Ddit4	594.976	1549.11	1465.34	350.689	541.108	427.311
Anapc16	1063.14	860.912	957.992	995.162	1083.5	1039
Ascc1	635.976	544.497	574.188	602.126	656.784	579.299
Spock2	12.3953	18.4575	13.1648	67.4911	29.5617	63.536
Mir6906	0	0	0	0	0	0
Chst3	21.9302	14.5023	16.2028	29.1138	15.4235	34.8825
Psap	79231.9	48723.9	57480.5	23048.9	24450.1	23016.2
Cdh23	11.4418	21.0943	11.1394	2.64671	0	0
4632428N05Rik	2191.11	1638.77	1907.88	391.713	267.341	331.384
Gm17455	4.76744	2.63679	1.01268	0	0	0
Slc29a3	553.976	425.842	435.451	232.91	195.364	257.881
Unc5b	227.883	179.302	232.916	129.689	122.103	132.055
Mir6408	0	0	0	0	0	0
Pldi	0	1.3184	1.01268	0	0	0
Mir466j	0	0	0	0	0	0
Gm20611	0	0	0	0	0	0
Pcbd1	5597.92	3477.93	3212.21	9935.74	11826	10200.6
Sgpl1	3564.14	3526.71	3341.83	4220.18	3907.28	4102.43
Tbata	0	0	0	0	0	0
Adamts14	67.6976	85.6957	115.445	60.8743	43.6999	62.2902
Prf1	64.8371	73.8301	47.5958	6.61677	6.42646	11.2122
Pald1	639.79	511.537	621.783	633.887	701.769	616.673
Nodal	12.3953	19.7759	29.3676	14.5569	16.7088	14.9496
Eif4ebp2	1568.49	3593.95	2960.05	4028.29	4259.45	4121.12
Lrrc20	212.628	309.823	277.473	194.533	227.497	274.077
Npffr1	0	0	0	0	0	0
Ppa1	6871.78	6928.17	6692.78	6258.14	6679.66	6447.04
1700022H01Rik	0.953487	0	5.06338	5.29342	6.42646	3.73741
Sar1a	4731.2	4415.31	4490.21	5595.14	5499.76	5695.82
Tysnd1	1583.74	1637.45	1660.79	3088.71	3003.73	3047.24
Aifm2	838.115	1119.32	1337.75	710.641	902.274	718.829
H2afy2	50.5348	30.3231	55.6972	38.3773	38.5587	22.4245
Mir5108	0	0	0	0	0	0
Col13a1	218.349	195.123	314.942	223.647	181.226	160.709
2010107G23Rik	55.3023	47.4622	43.5451	88.6647	159.376	85.9605
Neurog3	0	0	0	0	0	0
Tspan15	891.511	446.936	675.455	275.258	320.037	269.094
Mir7662	0	0	0	0	0	0
Tacr2	0	0	0	0	0	0
Hk1	691.278	740.938	857.737	186.593	196.65	215.524
Hk1os	2.86046	1.3184	2.02535	0	0	0
Hkdc1	24.7907	32.9599	31.393	29.1138	16.7088	4.98322
Supv3l1	453.86	495.717	475.958	809.893	817.445	838.426
4930507D05Rik	1.90697	1.3184	3.03803	1.32335	1.28529	1.2458
Vps26a	2113.88	2050.1	2359.54	1905.63	2217.13	2023.19
Srgn	4540.51	1814.11	1874.46	375.833	493.552	389.937
Kif1bp	564.465	709.297	611.657	649.767	699.198	634.114
Ddx21	1831.65	2394.21	2686.63	1925.48	2039.76	2111.64
Ddx50	1813.53	1641.4	1492.69	2654.65	2453.62	2867.84
Stox1	13.3488	9.22877	16.2028	13.2335	5.14116	12.458
Mir7215	0	0	0	0	0	0
Ccar1	1924.14	1927.49	1700.28	1847.4	1634.89	1863.72
Snord98	0	0	0	1.32335	1.28529	0
Tet1	9.53487	3.95519	8.10141	18.527	17.9941	22.4245
Slc25a16	1530.35	1558.34	1455.22	3292.5	3655.37	3754.85
Dna2	325.139	326.962	333.171	371.862	419.005	381.216
Rufy2	183.07	255.769	223.802	312.312	249.346	255.39
Hnrnph3	46.7209	102.835	101.268	104.545	115.676	107.139
Pbld2	1399.72	957.155	1024.83	5554.12	6553.7	5738.17
Pbld1	3659.48	3431.78	3651.71	7842.2	10162.8	7432.47
Atoh7	0	0	0	0	0	0
Mypn	1.90697	1.3184	1.01268	0	1.28529	1.2458
Herc4	1921.28	2299.28	2243.08	2061.79	2232.55	2097.93
Sirt1	487.232	615.691	579.251	467.144	498.693	498.322
Dnajc12	2358.93	1338.17	1232.43	350.689	411.293	365.021
Ctnna3	1.90697	0	2.02535	0	3.85587	2.49161
Lrrtm3	0	0	0	0	0	1.2458
1700023F02Rik	3.81395	0	0	0	0	0
4930407I19Rik	0	0	0	0	0	0
Gm31763	2.86046	2.63679	6.07606	2.64671	1.28529	4.98322
Reep3	2825.18	3412.01	3856.27	4242.67	4304.44	4597.02
Jmjd1c	1015.46	1455.51	1423.82	1588.02	1633.6	1714.23
Nrbf2	332.767	439.026	338.234	367.892	381.731	332.63
Egr2	81.0464	26.3679	21.2662	2.64671	16.7088	4.98322
Ado	825.72	914.966	854.699	854.887	884.28	898.225
Zfp365	3.81395	2.63679	4.05071	2.64671	2.57058	1.2458
Rtkn2	5.72092	2.63679	1.01268	2.64671	6.42646	1.2458
Arid5b	407.139	773.898	626.847	620.653	641.36	654.047
4930545H06Rik	0	1.3184	1.01268	0	0	1.2458
1700040L02Rik	57.2092	19.7759	26.3296	124.395	142.667	133.301
Tmem26	490.093	452.21	570.137	74.1078	77.1175	77.2398
Rhobtb1	1320.58	1886.62	1811.68	2519.67	3125.83	2806.8
Cdk1	394.744	373.106	514.44	80.7246	109.25	82.2231
Ank3	650.278	403.429	776.723	522.725	1254.44	642.835
Ccdc6	1144.18	1919.58	1428.89	1422.61	1565.48	1477.52
Mrln	0.953487	0	2.02535	0	0	0
Slc16a9	664.581	508.901	696.721	140.276	177.37	143.267
Fam13c	2.86046	5.27358	4.05071	5.29342	3.85587	4.98322
Phyhipl	0	0	0	1.32335	0	0
D630013N20Rik	0	0	1.01268	0	0	0
Bicc1	105.837	172.71	162.028	96.6048	84.8292	140.776
C730027H18Rik	325.139	337.509	321.018	115.132	104.109	105.893
1700113B09Rik	0	0	0	0	0	0
Tfam	1720.09	1274.89	1486.61	2133.25	2711.96	2253.66
Ube2d1	476.744	474.622	487.097	428.767	404.867	386.199
Cisd1	2367.51	1485.83	1773.2	5356.94	6263.22	5490.26
Ipmk	1713.42	2491.77	2123.58	3570.41	3774.9	3757.34
1700049L16Rik	0	0	0	0	0	0
Zwint	2494.32	2110.75	2057.76	2082.96	3490.85	2191.37
A330049N07Rik	0	0	0	161.449	43.6999	104.648
Pcdh15	0	0	0	0	0	4.98322
Rsph14	0	1.3184	0	0	0	0
Gnaz	0.953487	2.63679	2.02535	1.32335	2.57058	1.2458
Rab36	118.232	98.8796	157.978	210.413	154.235	185.625
Bcr	1113.67	1878.71	1645.6	1938.71	2025.62	2055.58
Specc1l	962.069	1360.58	1465.34	1085.15	1109.21	1052.7
Adora2a	256.488	271.589	293.676	60.8743	64.2646	83.4689
Gm5779	0.953487	0	1.01268	2.64671	0	0
Upb1	6086.11	5132.51	5482.63	13569.7	13076.6	13747.4
4933407G14Rik	0	0	0	0	0	0
Gucd1	3543.16	4280.83	3982.86	6456.64	6558.84	6273.87
Snrpd3	1320.58	1001.98	1175.72	1310.12	1400.97	1339.24
Lrrc75b	10.4884	9.22877	11.1394	3.97006	2.57058	4.98322
Ggt1	55.3023	61.9646	87.0902	1.32335	21.8499	2.49161
Ggt5	253.628	196.441	270.385	78.0779	51.4116	78.4857
Susd2	230.744	359.922	580.264	100.575	110.535	98.4185
Cabin1	761.836	1053.4	974.195	873.414	831.583	918.158
Ddt	4653.97	3377.73	4598.56	9329.65	11329.8	9294.94
Gstt3	292.721	220.172	289.625	6885.41	7854.41	6449.53
Gstt1	2252.14	850.365	938.751	10537.9	9335.07	10320.2
Gstt4	0	1.3184	0	2.64671	0	0
Gstt2	954.441	767.306	1296.23	2027.38	2830.21	1741.63
Mif	2093.86	1277.53	1361.04	1983.71	2238.98	1842.54
Derl3	185.93	106.79	49.6211	111.162	28.2764	63.536
Smarcb1	730.371	860.912	741.279	885.324	831.583	827.214
Mmp11	10.4884	21.0943	10.1268	30.4371	23.1352	28.6535
Chchd10	7773.78	6499.69	8236.1	11290.9	13798.9	10514.6
Gm867	1.90697	0	0	0	0	1.2458
Vpreb3	3.81395	2.63679	2.02535	6.61677	6.42646	4.98322
Gm5134	1.90697	1.3184	3.03803	1.32335	0	0
Mir6409	0	0	0	0	0	0
Zfp280b	207.86	321.688	255.194	521.401	492.266	526.975
Slc5a4b	0	0	0	0	2.57058	0
Slc5a4a	0	0	0	0	0	0
Prmt2	84.8604	118.656	99.2423	47.6407	47.5558	42.3573
Mir678	0	0	0	0	0	0
S100b	1.90697	2.63679	0	3.97006	0	0
Dip2a	195.465	294.002	347.348	227.617	260.914	244.178
Pcnt	444.325	559	571.15	476.407	447.281	518.254
1700094J05Rik	0	0	1.01268	0	0	0
2610028H24Rik	0	0	0	0	0	1.2458
Ybey	107.744	108.108	121.521	127.042	137.526	144.513
Mcm3ap	655.999	1040.21	847.61	1025.6	1095.07	1202.2
Lss	1006.88	2195.13	1386.35	4970.52	6904.58	6018.48
4930483K19Rik	0	11.8656	4.05071	6.61677	8.99704	3.73741
Spatc1l	28.6046	47.4622	39.4944	26.4671	19.2794	29.8993
Ftcd	6218.64	9183.94	9482.7	14592.6	15370.8	13261.6
Col6a2	302.256	402.111	327.095	240.85	181.226	241.686
Col6a1	471.976	668.426	540.769	288.491	143.953	306.468
Pcbp3	45.7674	50.099	42.5324	34.4072	47.5558	42.3573
Gm10787	0	0	0	0	0	0
Slc19a1	258.395	245.222	369.627	202.473	212.073	229.228
Col18a1	20588.7	38013.3	30665.9	48843.7	49437.4	50559.7
Gm10941	7.6279	2.63679	4.05071	5.29342	1.28529	2.49161
Pofut2	845.743	1073.17	1112.93	804.599	894.563	863.342
Adarb1	459.581	573.502	509.376	547.869	672.207	580.545
Gm17769	2.86046	1.3184	3.03803	1.32335	2.57058	3.73741
Fam207a	1037.39	1077.13	999.512	1155.29	996.101	1187.25
Itgb2	4646.34	7100.88	7794.57	337.455	406.152	347.579
Pttg1ip	7612.64	7430.48	7963.69	10782.7	12039.3	11363
Sumo3	3910.25	2719.85	2876	3438.07	3625.81	3382.36
Ube2g2	1670.51	1803.56	1907.88	2429.68	2226.12	2418.11
Mir1930	0	1.3184	0	0	1.28529	0
Tspear	1.90697	1.3184	2.02535	3.97006	5.14116	7.47482
Gm19402	0	0	0	0	0	0
Gm10272	0	0	0	0	0	0
Gm10024	0	0	0	0	0	0
Gm10142	0	0	0	0	0	0
Krtap12-1	0	0	0	0	0	0
Gm10100	0	0	0	0	0	0
Gm3238	0	0	0	0	0	0
Gm19668	0	0	0	0	0	0
Gm2696	0	0	0	0	0	0
Krtap10-4	0	0	0	0	0	0
Krtap10-10	0	0	0	0	0	0
Gm10318	0	0	0	0	0	0
Gm3285	0	0	0	0	0	0
1700009J07Rik	0	3.95519	0	0	0	0
Lrrc3	3332.44	3505.61	3316.52	4950.67	5972.75	5212.44
Trpm2	1606.63	1491.11	2033.45	217.03	195.364	221.753
1810043G02Rik	377.581	395.519	301.778	227.617	239.064	193.1
Pfkl	1994.7	2603.83	2151.94	1615.82	1965.21	1695.54
Aire	0	0	0	0	1.28529	1.2458
Dnmt3l	6.67441	2.63679	0	0	0	0
Icosl	170.674	114.7	139.749	64.8443	50.1264	68.5192
D10Jhu81e	2902.42	1852.35	1999.02	4441.18	5355.81	4301.76
Pwp2	416.674	617.009	475.958	553.162	643.931	591.757
Trappc10	783.767	1182.6	1205.09	1071.92	1088.64	1214.66
Agpat3	6561.9	7997.39	9260.93	7645.02	8407.09	7849.81
Mir7659	0	1.3184	0	0	0	0
Rrp1	3209.44	2527.36	2887.14	2924.61	2979.3	3018.58
Mir6907	0.953487	0	0	1.32335	0	0
Cstb	4864.69	3887.95	3855.26	1123.53	1385.54	1098.8
Mir6410	0	0	0	0	0	0
Pdxk	1768.72	2543.18	2008.14	2409.83	2750.52	2538.95
Mir6908	0	0	0	0	0	0
Ilvbl	1126.07	823.997	927.612	1394.82	1433.1	1370.38
Syde1	185.93	229.401	212.662	154.832	151.664	175.658
Olfr1357	0	0	0	0	0	0
Casp14	0	0	0	0	0	0
Ccdc105	0	0	0	0	0	0
Slc1a6	0.953487	0	1.01268	1.32335	0	2.49161
Olfr1356	0	0	0	0	0	0
Olfr1355	0	0	0	0	0	0
Olfr1354	0	0	0	0	0	0
Olfr8	0	0	0	0	0	0
Olfr1353	0	0	0	0	0	0
Olfr1352	0	0	0	0	0	0
Olfr1351	0	0	0	0	0	0
Olfr57	0	0	0	0	0	0
2610008E11Rik	280.325	266.316	273.423	377.156	383.017	406.132
Vmn2r80	0	0	0	0	0	0
Vmn2r81	0	0	0	0	0	0
Vmn2r82	0	0	0	0	0	0
Vmn2r83	0.953487	0	0	0	0	0
Ppap2c	1628.56	1408.05	1522.05	594.186	897.133	616.673
Mir6909	0.953487	0	1.01268	0	0	0
Mier2	315.604	425.842	413.172	369.216	388.158	313.943
Theg	0	0	0	0	0	0
C2cd4c	1.90697	6.59198	4.05071	5.29342	1.28529	1.2458
Shc2	17.1628	11.8656	40.5071	14.5569	2.57058	6.22902
Odf3l2	0	0	0	0	0	0
Madcam1	10.4884	0	1.01268	0	0	1.2458
Tpgs1	838.115	593.278	594.441	554.485	655.498	560.612
Cdc34	2666.9	2359.93	2368.65	2162.36	2453.62	2160.22
Gzmm	8.58139	5.27358	5.06338	5.29342	3.85587	4.98322
Bc1	0	0	0	1.32335	0	0
Bsg	21718.5	15837.9	17198.3	16784.1	19841	17098.7
Hcn2	52.4418	63.283	44.5578	34.4072	25.7058	23.6703
Polrmt	599.744	763.351	672.417	1008.4	1028.23	992.906
Fgf22	0	0	0	1.32335	0	1.2458
Rnf126	878.162	837.181	860.775	956.785	1037.23	913.174
Fstl3	5.72092	3.95519	14.1775	2.64671	0	1.2458
Prss57	13.3488	3.95519	14.1775	0	2.57058	0
Palm	460.534	250.495	310.892	154.832	133.67	150.742
Misp	41.9534	47.4622	27.3423	25.1437	23.1352	11.2122
E130317F20Rik	20.9767	17.1391	24.3042	37.0539	28.2764	14.9496
Ptbp1	3623.25	4729.08	4155.01	3403.67	3745.34	3300.13
Lppr3	72.465	55.3726	59.7479	97.9282	44.9852	38.6199
Mir6910	0	0	0	0	0	0
Prtn3	1570.39	206.988	405.071	31.7605	37.2734	23.6703
Elane	116.325	38.2335	183.294	6.61677	1.28529	9.96643
Cfd	0	1.3184	0	0	1.28529	0
Med16	819.046	789.719	757.482	887.971	1038.52	936.845
R3hdm4	1844.04	1512.2	1788.39	1594.64	1694.01	1482.51
Kiss1r	17.1628	18.4575	24.3042	15.8802	19.2794	27.4077
Arid3a	235.511	373.106	445.578	103.222	52.6969	87.2063
Wdr18	1397.81	1488.47	1361.04	1860.64	1996.06	1891.13
Grin3b	14.3023	21.0943	31.393	23.8204	20.5647	21.1787
Tmem259	3337.21	3326.31	3346.9	3685.54	3936.85	3423.47
Cnn2	1399.72	1716.55	1754.97	316.282	300.758	290.272
Abca7	471.023	611.735	712.924	254.084	196.65	274.077
Hmha1	1430.23	976.931	1238.5	520.078	340.602	411.115
Polr2e	1030.72	827.952	889.13	1052.07	1138.77	1006.61
Gpx4	5406.27	4228.09	3969.69	3673.63	5019.06	3559.26
Sbno2	2275.02	3650.64	3396.52	794.012	695.342	771.153
Stk11	2750.81	3040.22	2832.46	4030.94	4242.75	3880.68
Dos	37.186	77.7853	57.7226	70.1378	51.4116	39.8657
Atp5d	6249.16	4769.95	5212.25	7398.87	8243.86	7416.27
Midn	1813.53	2798.95	2519.54	1945.33	1598.9	1888.64
Cirbp	1047.88	287.41	415.197	694.761	622.081	549.4
1600002K03Rik	207.86	122.611	123.547	127.042	123.388	94.6811
Efna2	5.72092	3.95519	5.06338	13.2335	10.2823	16.1955
Mum1	352.79	264.997	284.562	418.18	375.305	379.97
Ndufs7	2023.3	1410.68	1579.78	2346.31	2731.24	2279.82
Gamt	2892.88	1079.77	954.954	8789.72	11396.7	8577.36
Dazap1	1322.49	1086.36	1200.02	1443.78	1402.25	1425.2
Mir6911	0	0	0	0	0	0
Rps15	12362.9	6088.35	7043.17	6798.07	7993.23	6387.24
Apc2	4.76744	7.91037	9.11409	7.94012	8.99704	14.9496
2310011J03Rik	920.115	540.542	694.696	562.425	682.49	589.265
Pcsk4	188.791	131.84	175.193	242.174	212.073	195.591
Reep6	8655.76	15491.1	12454.9	20533.2	22491.3	20442.4
Adamtsl5	24.7907	25.0495	20.2535	26.4671	25.7058	24.9161
Plk5	20.9767	27.6863	12.1521	55.5809	74.5469	53.5696
Mex3d	122.046	170.073	163.041	119.102	127.244	123.335
Mbd3	2205.42	1723.14	1786.36	2067.08	2106.59	1958.4
Uqcr11	2632.58	1463.42	1735.73	3480.42	4528.08	3335.02
Tcf3	885.79	846.41	1085.59	723.875	838.01	759.94
Onecut3	0	0	0	10.5868	0	0
Atp8b3	0	2.63679	5.06338	0	0	0
Rexo1	749.441	1220.83	1072.42	1194.99	965.254	1114.99
Klf16	252.674	286.092	201.523	162.773	273.767	186.871
Abhd17a	2597.3	1886.62	1859.27	2155.74	2756.95	2104.16
Adat3	50.5348	40.8703	31.393	41.024	24.4205	37.3741
Scamp4	1383.51	1546.48	1335.72	1208.22	1285.29	1290.65
Mir6912	0	0	0	0	0	0
Csnk1g2	3017.79	2887.29	2869.93	3219.72	3767.19	3290.17
Btbd2	662.674	870.141	669.379	1069.27	1264.73	1046.48
Mknk2	4041.83	5289.4	6577.33	4102.4	5718.26	4215.8
Mob3a	645.511	620.964	637.986	318.928	358.596	350.071
Izumo4	141.116	117.337	74.9381	272.611	273.767	261.619
Ap3d1	2285.51	3467.38	3079.55	2896.82	2852.06	2808.04
Dot1l	324.186	876.733	715.962	725.198	505.119	708.862
Plekhj1	1031.67	725.117	745.33	874.737	931.836	796.069
Sf3a2	580.674	736.983	697.734	623.3	574.525	614.181
Amh	5.72092	0	5.06338	7.94012	5.14116	3.73741
Jsrp1	0.953487	0	0	0	1.28529	1.2458
Oaz1	41.9534	5.27358	23.2916	62.1976	86.1145	43.6031
Oaz1-ps	0	0	0	0	0	0
Mir1982	0	0	0	0	0	0
Lingo3	0	0	0	0	0	0
Lsm7	225.977	109.427	123.547	145.569	147.808	133.301
Sppl2b	431.93	469.349	473.933	681.527	607.943	647.818
Tmprss9	1.90697	3.95519	0	2.64671	2.57058	3.73741
Timm13	2646.88	1456.83	1845.1	2624.21	3012.72	2555.14
Lmnb2	277.465	417.931	473.933	386.419	370.164	361.283
Gadd45b	426.209	288.729	415.197	86.018	158.091	61.0444
Gng7	25.7442	10.5472	20.2535	67.4911	62.9793	66.0276
Diras1	0	0	0	0	0	0
Slc39a3	604.511	474.622	524.566	496.258	574.525	564.349
Sgta	2138.67	1961.77	1978.77	2354.25	2445.91	2465.45
Thop1	336.581	462.757	443.552	424.797	453.708	399.903
Creb3l3	9395.66	12102.9	14557.2	8982.93	9567.71	8716.89
Mir5615-1	0	0	0	0	0	0
Mir5615-2	0	0	0	0	0	0
Map2k2	4444.2	3677	3867.41	4126.22	4642.47	4222.03
Zbtb7a	1679.09	2605.15	2382.83	1863.28	1810.98	1775.27
Pias4	496.767	487.806	459.755	505.521	561.672	556.874
Eef2	55049.6	53471.5	53177.7	58666.9	72275.8	61891.5
[truncated: 22,412 more rows]

## Sheet: NL_FL_DE
Supplementary dataset 1: DeSeq analysis for liver whole transcriptome analysis
	baseMean	log2FoldChange	lfcSE	stat	pvalue	padj	fold change
Mir467e	0	NA	NA	NA	NA	NA	#VALUE!
Mir6341	0	NA	NA	NA	NA	NA	#VALUE!
Gm17644	0	NA	NA	NA	NA	NA	#VALUE!
Crisp4	0	NA	NA	NA	NA	NA	#VALUE!
Defb44-ps	0	NA	NA	NA	NA	NA	#VALUE!
Defb18	0	NA	NA	NA	NA	NA	#VALUE!
Defb41	0	NA	NA	NA	NA	NA	#VALUE!
Gm15386	0	NA	NA	NA	NA	NA	#VALUE!
4930486I03Rik	0	NA	NA	NA	NA	NA	#VALUE!
Linc-md1	0	NA	NA	NA	NA	NA	#VALUE!
Mir206	0	NA	NA	NA	NA	NA	#VALUE!
Mir133b	0	NA	NA	NA	NA	NA	#VALUE!
Khdc1c	0	NA	NA	NA	NA	NA	#VALUE!
4933415F23Rik	0	NA	NA	NA	NA	NA	#VALUE!
Mir30a	0	NA	NA	NA	NA	NA	#VALUE!
Mir30c-2	0	NA	NA	NA	NA	NA	#VALUE!
Gm597	0	NA	NA	NA	NA	NA	#VALUE!
Mir6342	0	NA	NA	NA	NA	NA	#VALUE!
Gm13363	0	NA	NA	NA	NA	NA	#VALUE!
Pih1d3	0	NA	NA	NA	NA	NA	#VALUE!
Mir6896	0	NA	NA	NA	NA	NA	#VALUE!
Prss40	0	NA	NA	NA	NA	NA	#VALUE!
AA619741	0	NA	NA	NA	NA	NA	#VALUE!
Nms	0	NA	NA	NA	NA	NA	#VALUE!
Mir6349	0	NA	NA	NA	NA	NA	#VALUE!
Gm3646	0	NA	NA	NA	NA	NA	#VALUE!
Pantr2	0	NA	NA	NA	NA	NA	#VALUE!
Mir6350	0	NA	NA	NA	NA	NA	#VALUE!
1700003I22Rik	0	NA	NA	NA	NA	NA	#VALUE!
Hsfy2	0	NA	NA	NA	NA	NA	#VALUE!
Mir1958	0	NA	NA	NA	NA	NA	#VALUE!
Mir6899	0	NA	NA	NA	NA	NA	#VALUE!
Crygd	0	NA	NA	NA	NA	NA	#VALUE!
Crygc	0	NA	NA	NA	NA	NA	#VALUE!
Crygb	0	NA	NA	NA	NA	NA	#VALUE!
Crygf	0	NA	NA	NA	NA	NA	#VALUE!
Tnp1	0	NA	NA	NA	NA	NA	#VALUE!
1700027A15Rik	0	NA	NA	NA	NA	NA	#VALUE!
Pinc	0	NA	NA	NA	NA	NA	#VALUE!
D530049I02Rik	0	NA	NA	NA	NA	NA	#VALUE!
Mir6351	0	NA	NA	NA	NA	NA	#VALUE!
Mir1928	0	NA	NA	NA	NA	NA	#VALUE!
Mir375	0	NA	NA	NA	NA	NA	#VALUE!
Gm15179	0	NA	NA	NA	NA	NA	#VALUE!
Mir6343	0	NA	NA	NA	NA	NA	#VALUE!
Mir6352	0	NA	NA	NA	NA	NA	#VALUE!
Mir6344	0	NA	NA	NA	NA	NA	#VALUE!
Mir6353	0	NA	NA	NA	NA	NA	#VALUE!
Mir5126	0	NA	NA	NA	NA	NA	#VALUE!
1700019O17Rik	0	NA	NA	NA	NA	NA	#VALUE!
Prss56	0	NA	NA	NA	NA	NA	#VALUE!
Chrng	0	NA	NA	NA	NA	NA	#VALUE!
6430706D22Rik	0	NA	NA	NA	NA	NA	#VALUE!
C030007H22Rik	0	NA	NA	NA	NA	NA	#VALUE!
Asb18	0	NA	NA	NA	NA	NA	#VALUE!
Mir6900	0	NA	NA	NA	NA	NA	#VALUE!
Olfr1416	0	NA	NA	NA	NA	NA	#VALUE!
Olfr1415	0	NA	NA	NA	NA	NA	#VALUE!
Olfr1413	0	NA	NA	NA	NA	NA	#VALUE!
Olfr1412	0	NA	NA	NA	NA	NA	#VALUE!
Olfr1411	0	NA	NA	NA	NA	NA	#VALUE!
Olfr1410	0	NA	NA	NA	NA	NA	#VALUE!
Olfr12	0	NA	NA	NA	NA	NA	#VALUE!
Mir149	0	NA	NA	NA	NA	NA	#VALUE!
Mir6901	0	NA	NA	NA	NA	NA	#VALUE!
4930440C22Rik	0	NA	NA	NA	NA	NA	#VALUE!
1700063A18Rik	0	NA	NA	NA	NA	NA	#VALUE!
4930533P14Rik	0	NA	NA	NA	NA	NA	#VALUE!
Serpinb3a	0	NA	NA	NA	NA	NA	#VALUE!
Serpinb3d	0	NA	NA	NA	NA	NA	#VALUE!
Serpinb3b	0	NA	NA	NA	NA	NA	#VALUE!
Serpinb3c	0	NA	NA	NA	NA	NA	#VALUE!
Serpinb11	0	NA	NA	NA	NA	NA	#VALUE!
Cdh7	0	NA	NA	NA	NA	NA	#VALUE!
Mir6346	0	NA	NA	NA	NA	NA	#VALUE!
Il20	0	NA	NA	NA	NA	NA	#VALUE!
Mir135b	0	NA	NA	NA	NA	NA	#VALUE!
Gm10538	0	NA	NA	NA	NA	NA	#VALUE!
Mir6903	0	NA	NA	NA	NA	NA	#VALUE!
Mir1231	0	NA	NA	NA	NA	NA	#VALUE!
Ascl5	0	NA	NA	NA	NA	NA	#VALUE!
Mir181a-1	0	NA	NA	NA	NA	NA	#VALUE!
Gm5833	0	NA	NA	NA	NA	NA	#VALUE!
Rgs21	0	NA	NA	NA	NA	NA	#VALUE!
Mir7652	0	NA	NA	NA	NA	NA	#VALUE!
Mir8114	0	NA	NA	NA	NA	NA	#VALUE!
Zfp648	0	NA	NA	NA	NA	NA	#VALUE!
Mir488	0	NA	NA	NA	NA	NA	#VALUE!
Scarna3a	0	NA	NA	NA	NA	NA	#VALUE!
Mir1843b	0	NA	NA	NA	NA	NA	#VALUE!
Mir199a-2	0	NA	NA	NA	NA	NA	#VALUE!
Mir214	0	NA	NA	NA	NA	NA	#VALUE!
Mettl11b	0	NA	NA	NA	NA	NA	#VALUE!
4930568G15Rik	0	NA	NA	NA	NA	NA	#VALUE!
Fmo9	0	NA	NA	NA	NA	NA	#VALUE!
Mir6347	0	NA	NA	NA	NA	NA	#VALUE!
Mir6348	0	NA	NA	NA	NA	NA	#VALUE!
Mir7683	0	NA	NA	NA	NA	NA	#VALUE!
Olfr1408	0	NA	NA	NA	NA	NA	#VALUE!
Olfr218	0	NA	NA	NA	NA	NA	#VALUE!
Olfr1404	0	NA	NA	NA	NA	NA	#VALUE!
Olfr430	0	NA	NA	NA	NA	NA	#VALUE!
Olfr429	0	NA	NA	NA	NA	NA	#VALUE!
Olfr426	0	NA	NA	NA	NA	NA	#VALUE!
Olfr427	0	NA	NA	NA	NA	NA	#VALUE!
Olfr231	0	NA	NA	NA	NA	NA	#VALUE!
Olfr424	0	NA	NA	NA	NA	NA	#VALUE!
Olfr421-ps1	0	NA	NA	NA	NA	NA	#VALUE!
Olfr420	0	NA	NA	NA	NA	NA	#VALUE!
Olfr419	0	NA	NA	NA	NA	NA	#VALUE!
Olfr417	0	NA	NA	NA	NA	NA	#VALUE!
Olfr248	0	NA	NA	NA	NA	NA	#VALUE!
Olfr414	0	NA	NA	NA	NA	NA	#VALUE!
Olfr220	0	NA	NA	NA	NA	NA	#VALUE!
Mir350	0	NA	NA	NA	NA	NA	#VALUE!
Ccdc121	0	NA	NA	NA	NA	NA	#VALUE!
Vmn1r1	0	NA	NA	NA	NA	NA	#VALUE!
Ccdc185	0	NA	NA	NA	NA	NA	#VALUE!
4930488B22Rik	0	NA	NA	NA	NA	NA	#VALUE!
Snora36b	0	NA	NA	NA	NA	NA	#VALUE!
Mir664	0	NA	NA	NA	NA	NA	#VALUE!
5033404E19Rik	0	NA	NA	NA	NA	NA	#VALUE!
Mir297c	0	NA	NA	NA	NA	NA	#VALUE!
A730004F24Rik	0	NA	NA	NA	NA	NA	#VALUE!
1700007P06Rik	0	NA	NA	NA	NA	NA	#VALUE!
Mir205	0	NA	NA	NA	NA	NA	#VALUE!
4930503O07Rik	0	NA	NA	NA	NA	NA	#VALUE!
Mir29b-2	0	NA	NA	NA	NA	NA	#VALUE!
Mir29c	0	NA	NA	NA	NA	NA	#VALUE!
4930567K20Rik	0	NA	NA	NA	NA	NA	#VALUE!
C330004P14Rik	0	NA	NA	NA	NA	NA	#VALUE!
Mir6413	0	NA	NA	NA	NA	NA	#VALUE!
Raet1b	0	NA	NA	NA	NA	NA	#VALUE!
Raet1c	0	NA	NA	NA	NA	NA	#VALUE!
Taar3	0	NA	NA	NA	NA	NA	#VALUE!
Taar4	0	NA	NA	NA	NA	NA	#VALUE!
Taar5	0	NA	NA	NA	NA	NA	#VALUE!
Taar6	0	NA	NA	NA	NA	NA	#VALUE!
Taar7a	0	NA	NA	NA	NA	NA	#VALUE!
Taar7b	0	NA	NA	NA	NA	NA	#VALUE!
Taar7d	0	NA	NA	NA	NA	NA	#VALUE!
Taar7e	0	NA	NA	NA	NA	NA	#VALUE!
Taar7f	0	NA	NA	NA	NA	NA	#VALUE!
Taar8a	0	NA	NA	NA	NA	NA	#VALUE!
4930401C15Rik	0	NA	NA	NA	NA	NA	#VALUE!
Mir680-3	0	NA	NA	NA	NA	NA	#VALUE!
2310057J18Rik	0	NA	NA	NA	NA	NA	#VALUE!
4930591E09Rik	0	NA	NA	NA	NA	NA	#VALUE!
Rfpl4b	0	NA	NA	NA	NA	NA	#VALUE!
Amd1	0	NA	NA	NA	NA	NA	#VALUE!
Amd2	0	NA	NA	NA	NA	NA	#VALUE!
Snord14d	0	NA	NA	NA	NA	NA	#VALUE!
Snord14c	0	NA	NA	NA	NA	NA	#VALUE!
Dux	0	NA	NA	NA	NA	NA	#VALUE!
Mir6906	0	NA	NA	NA	NA	NA	#VALUE!
Mir6408	0	NA	NA	NA	NA	NA	#VALUE!
Mir466j	0	NA	NA	NA	NA	NA	#VALUE!
Gm20611	0	NA	NA	NA	NA	NA	#VALUE!
Mir5108	0	NA	NA	NA	NA	NA	#VALUE!
Mir7215	0	NA	NA	NA	NA	NA	#VALUE!
Atoh7	0	NA	NA	NA	NA	NA	#VALUE!
1700113B09Rik	0	NA	NA	NA	NA	NA	#VALUE!
1700049L16Rik	0	NA	NA	NA	NA	NA	#VALUE!
4933407G14Rik	0	NA	NA	NA	NA	NA	#VALUE!
Mir6409	0	NA	NA	NA	NA	NA	#VALUE!
Mir678	0	NA	NA	NA	NA	NA	#VALUE!
Gm19402	0	NA	NA	NA	NA	NA	#VALUE!
Gm10272	0	NA	NA	NA	NA	NA	#VALUE!
Gm10024	0	NA	NA	NA	NA	NA	#VALUE!
Gm10142	0	NA	NA	NA	NA	NA	#VALUE!
Krtap12-1	0	NA	NA	NA	NA	NA	#VALUE!
Gm10100	0	NA	NA	NA	NA	NA	#VALUE!
Gm3238	0	NA	NA	NA	NA	NA	#VALUE!
Gm2696	0	NA	NA	NA	NA	NA	#VALUE!
Krtap10-4	0	NA	NA	NA	NA	NA	#VALUE!
Krtap10-10	0	NA	NA	NA	NA	NA	#VALUE!
Gm10318	0	NA	NA	NA	NA	NA	#VALUE!
Gm3285	0	NA	NA	NA	NA	NA	#VALUE!
Mir6410	0	NA	NA	NA	NA	NA	#VALUE!
Mir6908	0	NA	NA	NA	NA	NA	#VALUE!
Olfr1356	0	NA	NA	NA	NA	NA	#VALUE!
Olfr1355	0	NA	NA	NA	NA	NA	#VALUE!
Olfr1354	0	NA	NA	NA	NA	NA	#VALUE!
Olfr8	0	NA	NA	NA	NA	NA	#VALUE!
Olfr1353	0	NA	NA	NA	NA	NA	#VALUE!
Olfr1352	0	NA	NA	NA	NA	NA	#VALUE!
Olfr1351	0	NA	NA	NA	NA	NA	#VALUE!
Olfr57	0	NA	NA	NA	NA	NA	#VALUE!
Vmn2r80	0	NA	NA	NA	NA	NA	#VALUE!
Vmn2r81	0	NA	NA	NA	NA	NA	#VALUE!
Vmn2r82	0	NA	NA	NA	NA	NA	#VALUE!
Theg	0	NA	NA	NA	NA	NA	#VALUE!
Oaz1-ps	0	NA	NA	NA	NA	NA	#VALUE!
Mir1982	0	NA	NA	NA	NA	NA	#VALUE!
Mir5615-1	0	NA	NA	NA	NA	NA	#VALUE!
Mir5615-2	0	NA	NA	NA	NA	NA	#VALUE!
Gm1553	0	NA	NA	NA	NA	NA	#VALUE!
Gm9855	0	NA	NA	NA	NA	NA	#VALUE!
4930463O16Rik	0	NA	NA	NA	NA	NA	#VALUE!
Mir135a-2	0	NA	NA	NA	NA	NA	#VALUE!
Mir1251	0	NA	NA	NA	NA	NA	#VALUE!
Gm20757	0	NA	NA	NA	NA	NA	#VALUE!
Mir331	0	NA	NA	NA	NA	NA	#VALUE!
Mir3966	0	NA	NA	NA	NA	NA	#VALUE!
4930473O22Rik	0	NA	NA	NA	NA	NA	#VALUE!
Gm10754	0	NA	NA	NA	NA	NA	#VALUE!
Ccer1	0	NA	NA	NA	NA	NA	#VALUE!
4930525C09Rik	0	NA	NA	NA	NA	NA	#VALUE!
Gm8633	0	NA	NA	NA	NA	NA	#VALUE!
Gm4301	0	NA	NA	NA	NA	NA	#VALUE!
Gm4312	0	NA	NA	NA	NA	NA	#VALUE!
Gm4303	0	NA	NA	NA	NA	NA	#VALUE!
Gm4307	0	NA	NA	NA	NA	NA	#VALUE!
Gm4305	0	NA	NA	NA	NA	NA	#VALUE!
Gm4302	0	NA	NA	NA	NA	NA	#VALUE!
1700017N19Rik	0	NA	NA	NA	NA	NA	#VALUE!
Mir3059	0	NA	NA	NA	NA	NA	#VALUE!
Gm4340	0	NA	NA	NA	NA	NA	#VALUE!
Gm6763	0	NA	NA	NA	NA	NA	#VALUE!
Gm20765	0	NA	NA	NA	NA	NA	#VALUE!
Gm21304	0	NA	NA	NA	NA	NA	#VALUE!
Gm8764	0	NA	NA	NA	NA	NA	#VALUE!
Gm21293	0	NA	NA	NA	NA	NA	#VALUE!
Gm21312	0	NA	NA	NA	NA	NA	#VALUE!
4930532I03Rik	0	NA	NA	NA	NA	NA	#VALUE!
1700020G17Rik	0	NA	NA	NA	NA	NA	#VALUE!
Gm20758	0	NA	NA	NA	NA	NA	#VALUE!
1700010J16Rik	0	NA	NA	NA	NA	NA	#VALUE!
Mir669h	0	NA	NA	NA	NA	NA	#VALUE!
Kcnmb4os1	0	NA	NA	NA	NA	NA	#VALUE!
9530003J23Rik	0	NA	NA	NA	NA	NA	#VALUE!
Iltifb	0	NA	NA	NA	NA	NA	#VALUE!
1700064J06Rik	0	NA	NA	NA	NA	NA	#VALUE!
4930477N07Rik	0	NA	NA	NA	NA	NA	#VALUE!
Grip1os2	0	NA	NA	NA	NA	NA	#VALUE!
Gm4489	0	NA	NA	NA	NA	NA	#VALUE!
Mir8104	0	NA	NA	NA	NA	NA	#VALUE!
Mir378d	0	NA	NA	NA	NA	NA	#VALUE!
Mir546	0	NA	NA	NA	NA	NA	#VALUE!
Mir6914	0	NA	NA	NA	NA	NA	#VALUE!
Olfr9	0	NA	NA	NA	NA	NA	#VALUE!
Olfr763	0	NA	NA	NA	NA	NA	#VALUE!
Olfr765	0	NA	NA	NA	NA	NA	#VALUE!
Olfr767	0	NA	NA	NA	NA	NA	#VALUE!
Olfr768	0	NA	NA	NA	NA	NA	#VALUE!
Olfr769	0	NA	NA	NA	NA	NA	#VALUE!
Olfr770	0	NA	NA	NA	NA	NA	#VALUE!
Olfr771	0	NA	NA	NA	NA	NA	#VALUE!
Olfr772	0	NA	NA	NA	NA	NA	#VALUE!
Olfr773	0	NA	NA	NA	NA	NA	#VALUE!
Olfr774	0	NA	NA	NA	NA	NA	#VALUE!
Olfr775	0	NA	NA	NA	NA	NA	#VALUE!
Olfr777	0	NA	NA	NA	NA	NA	#VALUE!
Olfr780	0	NA	NA	NA	NA	NA	#VALUE!
Olfr781	0	NA	NA	NA	NA	NA	#VALUE!
Olfr782	0	NA	NA	NA	NA	NA	#VALUE!
Olfr784	0	NA	NA	NA	NA	NA	#VALUE!
Olfr785	0	NA	NA	NA	NA	NA	#VALUE!
Olfr786	0	NA	NA	NA	NA	NA	#VALUE!
Olfr787	0	NA	NA	NA	NA	NA	#VALUE!
Olfr788	0	NA	NA	NA	NA	NA	#VALUE!
Olfr789	0	NA	NA	NA	NA	NA	#VALUE!
Olfr790	0	NA	NA	NA	NA	NA	#VALUE!
Olfr791	0	NA	NA	NA	NA	NA	#VALUE!
Olfr792	0	NA	NA	NA	NA	NA	#VALUE!
Olfr794	0	NA	NA	NA	NA	NA	#VALUE!
Olfr796	0	NA	NA	NA	NA	NA	#VALUE!
Olfr798	0	NA	NA	NA	NA	NA	#VALUE!
Olfr799	0	NA	NA	NA	NA	NA	#VALUE!
Olfr800	0	NA	NA	NA	NA	NA	#VALUE!
Olfr802	0	NA	NA	NA	NA	NA	#VALUE!
Olfr803	0	NA	NA	NA	NA	NA	#VALUE!
Olfr804	0	NA	NA	NA	NA	NA	#VALUE!
Olfr806	0	NA	NA	NA	NA	NA	#VALUE!
Olfr807	0	NA	NA	NA	NA	NA	#VALUE!
Olfr808	0	NA	NA	NA	NA	NA	#VALUE!
Olfr809	0	NA	NA	NA	NA	NA	#VALUE!
Olfr810	0	NA	NA	NA	NA	NA	#VALUE!
Olfr811	0	NA	NA	NA	NA	NA	#VALUE!
Olfr812	0	NA	NA	NA	NA	NA	#VALUE!
Olfr813	0	NA	NA	NA	NA	NA	#VALUE!
Olfr814	0	NA	NA	NA	NA	NA	#VALUE!
Olfr818	0	NA	NA	NA	NA	NA	#VALUE!
Olfr819	0	NA	NA	NA	NA	NA	#VALUE!
Olfr247	0	NA	NA	NA	NA	NA	#VALUE!
Olfr820	0	NA	NA	NA	NA	NA	#VALUE!
Olfr821	0	NA	NA	NA	NA	NA	#VALUE!
Olfr823	0	NA	NA	NA	NA	NA	#VALUE!
Olfr824	0	NA	NA	NA	NA	NA	#VALUE!
Olfr825	0	NA	NA	NA	NA	NA	#VALUE!
Olfr826	0	NA	NA	NA	NA	NA	#VALUE!
Olfr827	0	NA	NA	NA	NA	NA	#VALUE!
Vmn2r85	0	NA	NA	NA	NA	NA	#VALUE!
Vmn2r87	0	NA	NA	NA	NA	NA	#VALUE!
Mir3079	0	NA	NA	NA	NA	NA	#VALUE!
Wap	0	NA	NA	NA	NA	NA	#VALUE!
Gm11981	0	NA	NA	NA	NA	NA	#VALUE!
Gm11985	0	NA	NA	NA	NA	NA	#VALUE!
4930512M02Rik	0	NA	NA	NA	NA	NA	#VALUE!
1700046C09Rik	0	NA	NA	NA	NA	NA	#VALUE!
Pom121l12	0	NA	NA	NA	NA	NA	#VALUE!
4933406G16Rik	0	NA	NA	NA	NA	NA	#VALUE!
1700061J23Rik	0	NA	NA	NA	NA	NA	#VALUE!
Gm10466	0	NA	NA	NA	NA	NA	#VALUE!
Mir6372	0	NA	NA	NA	NA	NA	#VALUE!
Mir216b	0	NA	NA	NA	NA	NA	#VALUE!
Mir216c	0	NA	NA	NA	NA	NA	#VALUE!
Mir216a	0	NA	NA	NA	NA	NA	#VALUE!
Mir217	0	NA	NA	NA	NA	NA	#VALUE!
Hba-x	0	NA	NA	NA	NA	NA	#VALUE!
Hba-a1	0	NA	NA	NA	NA	NA	#VALUE!
Hba-a2	0	NA	NA	NA	NA	NA	#VALUE!
Tlx3	0	NA	NA	NA	NA	NA	#VALUE!
Mir218-2	0	NA	NA	NA	NA	NA	#VALUE!
Mir103-1	0	NA	NA	NA	NA	NA	#VALUE!
Gm12130	0	NA	NA	NA	NA	NA	#VALUE!
4930553C11Rik	0	NA	NA	NA	NA	NA	#VALUE!
Gabra6	0	NA	NA	NA	NA	NA	#VALUE!
Mir8100	0	NA	NA	NA	NA	NA	#VALUE!
Mir7239	0	NA	NA	NA	NA	NA	#VALUE!
Mir6380	0	NA	NA	NA	NA	NA	#VALUE!
Olfr1395	0	NA	NA	NA	NA	NA	#VALUE!
Olfr1394	0	NA	NA	NA	NA	NA	#VALUE!
Olfr10	0	NA	NA	NA	NA	NA	#VALUE!
Olfr1391	0	NA	NA	NA	NA	NA	#VALUE!
Olfr1390	0	NA	NA	NA	NA	NA	#VALUE!
Olfr1389	0	NA	NA	NA	NA	NA	#VALUE!
Olfr1388	0	NA	NA	NA	NA	NA	#VALUE!
Olfr1387	0	NA	NA	NA	NA	NA	#VALUE!
Olfr1386	0	NA	NA	NA	NA	NA	#VALUE!
Olfr1385	0	NA	NA	NA	NA	NA	#VALUE!
Olfr1384	0	NA	NA	NA	NA	NA	#VALUE!
Olfr1383	0	NA	NA	NA	NA	NA	#VALUE!
Olfr1382	0	NA	NA	NA	NA	NA	#VALUE!
Olfr1381	0	NA	NA	NA	NA	NA	#VALUE!
Olfr1380	0	NA	NA	NA	NA	NA	#VALUE!
Mir6919	0	NA	NA	NA	NA	NA	#VALUE!
Olfr1378	0	NA	NA	NA	NA	NA	#VALUE!
Olfr1377	0	NA	NA	NA	NA	NA	#VALUE!
Olfr51	0	NA	NA	NA	NA	NA	#VALUE!
Olfr54	0	NA	NA	NA	NA	NA	#VALUE!
Olfr1375	0	NA	NA	NA	NA	NA	#VALUE!
Olfr1373	0	NA	NA	NA	NA	NA	#VALUE!
4930504O13Rik	0	NA	NA	NA	NA	NA	#VALUE!
Olfr30	0	NA	NA	NA	NA	NA	#VALUE!
Olfr331	0	NA	NA	NA	NA	NA	#VALUE!
Olfr330	0	NA	NA	NA	NA	NA	#VALUE!
Olfr329-ps	0	NA	NA	NA	NA	NA	#VALUE!
Olfr328	0	NA	NA	NA	NA	NA	#VALUE!
Olfr224	0	NA	NA	NA	NA	NA	#VALUE!
Olfr325	0	NA	NA	NA	NA	NA	#VALUE!
Olfr324	0	NA	NA	NA	NA	NA	#VALUE!
Olfr322	0	NA	NA	NA	NA	NA	#VALUE!
Olfr320	0	NA	NA	NA	NA	NA	#VALUE!
Olfr319	0	NA	NA	NA	NA	NA	#VALUE!
Olfr318	0	NA	NA	NA	NA	NA	#VALUE!
Olfr317	0	NA	NA	NA	NA	NA	#VALUE!
Olfr316	0	NA	NA	NA	NA	NA	#VALUE!
Olfr315	0	NA	NA	NA	NA	NA	#VALUE!
Olfr314	0	NA	NA	NA	NA	NA	#VALUE!
Olfr313	0	NA	NA	NA	NA	NA	#VALUE!
Olfr312	0	NA	NA	NA	NA	NA	#VALUE!
Olfr311	0	NA	NA	NA	NA	NA	#VALUE!
Wnt3a	0	NA	NA	NA	NA	NA	#VALUE!
Olfr223	0	NA	NA	NA	NA	NA	#VALUE!
Olfr225	0	NA	NA	NA	NA	NA	#VALUE!
Mir6354	0	NA	NA	NA	NA	NA	#VALUE!
Cdrt4os1	0	NA	NA	NA	NA	NA	#VALUE!
Mir6923	0	NA	NA	NA	NA	NA	#VALUE!
2310065F04Rik	0	NA	NA	NA	NA	NA	#VALUE!
Dhrs7c	0	NA	NA	NA	NA	NA	#VALUE!
Mir6406	0	NA	NA	NA	NA	NA	#VALUE!
Rpl26	0	NA	NA	NA	NA	NA	#VALUE!
Gm15772	0	NA	NA	NA	NA	NA	#VALUE!
Mir3062	0	NA	NA	NA	NA	NA	#VALUE!
Mir497b	0	NA	NA	NA	NA	NA	#VALUE!
Mir497	0	NA	NA	NA	NA	NA	#VALUE!
Mir195a	0	NA	NA	NA	NA	NA	#VALUE!
4930401O10Rik	0	NA	NA	NA	NA	NA	#VALUE!
Mir6338	0	NA	NA	NA	NA	NA	#VALUE!
Olfr376	0	NA	NA	NA	NA	NA	#VALUE!
Olfr1	0	NA	NA	NA	NA	NA	#VALUE!
Olfr75-ps1	0	NA	NA	NA	NA	NA	#VALUE!
Olfr378	0	NA	NA	NA	NA	NA	#VALUE!
Olfr380	0	NA	NA	NA	NA	NA	#VALUE!
Olfr381	0	NA	NA	NA	NA	NA	#VALUE!
Olfr382	0	NA	NA	NA	NA	NA	#VALUE!
Olfr385	0	NA	NA	NA	NA	NA	#VALUE!
Olfr384	0	NA	NA	NA	NA	NA	#VALUE!
Zfp735	0	NA	NA	NA	NA	NA	#VALUE!
Olfr389	0	NA	NA	NA	NA	NA	#VALUE!
Olfr390	0	NA	NA	NA	NA	NA	#VALUE!
Olfr391-ps	0	NA	NA	NA	NA	NA	#VALUE!
Olfr392	0	NA	NA	NA	NA	NA	#VALUE!
Olfr393	0	NA	NA	NA	NA	NA	#VALUE!
Olfr394	0	NA	NA	NA	NA	NA	#VALUE!
Olfr397	0	NA	NA	NA	NA	NA	#VALUE!
Olfr398	0	NA	NA	NA	NA	NA	#VALUE!
Olfr139	0	NA	NA	NA	NA	NA	#VALUE!
Olfr399	0	NA	NA	NA	NA	NA	#VALUE!
Zfp616	0	NA	NA	NA	NA	NA	#VALUE!
Olfr401	0	NA	NA	NA	NA	NA	#VALUE!
Olfr402	0	NA	NA	NA	NA	NA	#VALUE!
Olfr403	0	NA	NA	NA	NA	NA	#VALUE!
Olfr43	0	NA	NA	NA	NA	NA	#VALUE!
Olfr406	0	NA	NA	NA	NA	NA	#VALUE!
Olfr59	0	NA	NA	NA	NA	NA	#VALUE!
Olfr410	0	NA	NA	NA	NA	NA	#VALUE!
Olfr411	0	NA	NA	NA	NA	NA	#VALUE!
Olfr412	0	NA	NA	NA	NA	NA	#VALUE!
Mir6926	0	NA	NA	NA	NA	NA	#VALUE!
Mir212	0	NA	NA	NA	NA	NA	#VALUE!
Mir22	0	NA	NA	NA	NA	NA	#VALUE!
Mir144	0	NA	NA	NA	NA	NA	#VALUE!
Mir451b	0	NA	NA	NA	NA	NA	#VALUE!
Mir451a	0	NA	NA	NA	NA	NA	#VALUE!
Mir7653	0	NA	NA	NA	NA	NA	#VALUE!
Gm21975	0	NA	NA	NA	NA	NA	#VALUE!
Mir193a	0	NA	NA	NA	NA	NA	#VALUE!
1700071K01Rik	0	NA	NA	NA	NA	NA	#VALUE!
Gm11426	0	NA	NA	NA	NA	NA	#VALUE!
Snord7	0	NA	NA	NA	NA	NA	#VALUE!
1700109G15Rik	0	NA	NA	NA	NA	NA	#VALUE!
Mir5110	0	NA	NA	NA	NA	NA	#VALUE!
Gm20759	0	NA	NA	NA	NA	NA	#VALUE!
Mir21a	0	NA	NA	NA	NA	NA	#VALUE!
Mir301	0	NA	NA	NA	NA	NA	#VALUE!
Mir142	0	NA	NA	NA	NA	NA	#VALUE!
Olfr462	0	NA	NA	NA	NA	NA	#VALUE!
Olfr463	0	NA	NA	NA	NA	NA	#VALUE!
1700106J16Rik	0	NA	NA	NA	NA	NA	#VALUE!
4932411E22Rik	0	NA	NA	NA	NA	NA	#VALUE!
Kif2b	0	NA	NA	NA	NA	NA	#VALUE!
Mir3063	0	NA	NA	NA	NA	NA	#VALUE!
Calcoco2	0	NA	NA	NA	NA	NA	#VALUE!
Mir152	0	NA	NA	NA	NA	NA	#VALUE!
Mir7235	0	NA	NA	NA	NA	NA	#VALUE!
Mir6927	0	NA	NA	NA	NA	NA	#VALUE!
Gm12	0	NA	NA	NA	NA	NA	#VALUE!
Gsdma3	0	NA	NA	NA	NA	NA	#VALUE!
Krtap3-3	0	NA	NA	NA	NA	NA	#VALUE!
Krtap1-5	0	NA	NA	NA	NA	NA	#VALUE!
Krtap1-4	0	NA	NA	NA	NA	NA	#VALUE!
Krtap1-3	0	NA	NA	NA	NA	NA	#VALUE!
Krtap9-3	0	NA	NA	NA	NA	NA	#VALUE!
Gm11937	0	NA	NA	NA	NA	NA	#VALUE!
Krtap4-1	0	NA	NA	NA	NA	NA	#VALUE!
Krtap4-7	0	NA	NA	NA	NA	NA	#VALUE!
Gm11563	0	NA	NA	NA	NA	NA	#VALUE!
Krtap4-6	0	NA	NA	NA	NA	NA	#VALUE!
Gm11595	0	NA	NA	NA	NA	NA	#VALUE!
Krtap4-8	0	NA	NA	NA	NA	NA	#VALUE!
Krtap4-9	0	NA	NA	NA	NA	NA	#VALUE!
Gm11596	0	NA	NA	NA	NA	NA	#VALUE!
Gm11554	0	NA	NA	NA	NA	NA	#VALUE!
Gm11569	0	NA	NA	NA	NA	NA	#VALUE!
Krtap4-13	0	NA	NA	NA	NA	NA	#VALUE!
Gm11564	0	NA	NA	NA	NA	NA	#VALUE!
2300003K06Rik	0	NA	NA	NA	NA	NA	#VALUE!
Gm11568	0	NA	NA	NA	NA	NA	#VALUE!
Gm11559	0	NA	NA	NA	NA	NA	#VALUE!
Krtap9-1	0	NA	NA	NA	NA	NA	#VALUE!
Krtap31-1	0	NA	NA	NA	NA	NA	#VALUE!
Gm11565	0	NA	NA	NA	NA	NA	#VALUE!
Krtap31-2	0	NA	NA	NA	NA	NA	#VALUE!
Krtap9-5	0	NA	NA	NA	NA	NA	#VALUE!
Krtap17-1	0	NA	NA	NA	NA	NA	#VALUE!
Krt33a	0	NA	NA	NA	NA	NA	#VALUE!
Krt33b	0	NA	NA	NA	NA	NA	#VALUE!
Krt34	0	NA	NA	NA	NA	NA	#VALUE!
Gast	0	NA	NA	NA	NA	NA	#VALUE!
4930417O22Rik	0	NA	NA	NA	NA	NA	#VALUE!
1700006E09Rik	0	NA	NA	NA	NA	NA	#VALUE!
Mir8101	0	NA	NA	NA	NA	NA	#VALUE!
Fam187a	0	NA	NA	NA	NA	NA	#VALUE!
Sppl2c	0	NA	NA	NA	NA	NA	#VALUE!
Mir6932	0	NA	NA	NA	NA	NA	#VALUE!
1700092K14Rik	0	NA	NA	NA	NA	NA	#VALUE!
Mir466n	0	NA	NA	NA	NA	NA	#VALUE!
Gm11710	0	NA	NA	NA	NA	NA	#VALUE!
Gm11711	0	NA	NA	NA	NA	NA	#VALUE!
Mir3968	0	NA	NA	NA	NA	NA	#VALUE!
Gm7367	0	NA	NA	NA	NA	NA	#VALUE!
Snord1a	0	NA	NA	NA	NA	NA	#VALUE!
Mir6934	0	NA	NA	NA	NA	NA	#VALUE!
Mir338	0	NA	NA	NA	NA	NA	#VALUE!
Mir3065	0	NA	NA	NA	NA	NA	#VALUE!
Mir6936	0	NA	NA	NA	NA	NA	#VALUE!
Mir7236	0	NA	NA	NA	NA	NA	#VALUE!
1700101O22Rik	0	NA	NA	NA	NA	NA	#VALUE!
1700022H16Rik	0	NA	NA	NA	NA	NA	#VALUE!
7420701I03Rik	0	NA	NA	NA	NA	NA	#VALUE!
Msgn1	0	NA	NA	NA	NA	NA	#VALUE!
4930511A02Rik	0	NA	NA	NA	NA	NA	#VALUE!
4930448C13Rik	0	NA	NA	NA	NA	NA	#VALUE!
Mir3066	0	NA	NA	NA	NA	NA	#VALUE!
Gm29687	0	NA	NA	NA	NA	NA	#VALUE!
4930480M12Rik	0	NA	NA	NA	NA	NA	#VALUE!
Ferd3l	0	NA	NA	NA	NA	NA	#VALUE!
Mir3472	0	NA	NA	NA	NA	NA	#VALUE!
Mir5099	0	NA	NA	NA	NA	NA	#VALUE!
4930428E07Rik	0	NA	NA	NA	NA	NA	#VALUE!
Mir5627	0	NA	NA	NA	NA	NA	#VALUE!
Mir5125	0	NA	NA	NA	NA	NA	#VALUE!
3110039M20Rik	0	NA	NA	NA	NA	NA	#VALUE!
1810007C17Rik	0	NA	NA	NA	NA	NA	#VALUE!
1700104L18Rik	0	NA	NA	NA	NA	NA	#VALUE!
Gm7550	0	NA	NA	NA	NA	NA	#VALUE!
Mir1892	0	NA	NA	NA	NA	NA	#VALUE!
1700047I17Rik2	0	NA	NA	NA	NA	NA	#VALUE!
Fam177a	0	NA	NA	NA	NA	NA	#VALUE!
Srp54b	0	NA	NA	NA	NA	NA	#VALUE!
Srp54c	0	NA	NA	NA	NA	NA	#VALUE!
E030019B13Rik	0	NA	NA	NA	NA	NA	#VALUE!
Nkx2-1	0	NA	NA	NA	NA	NA	#VALUE!
C87198	0	NA	NA	NA	NA	NA	#VALUE!
Fscb	0	NA	NA	NA	NA	NA	#VALUE!
Rpl10l	0	NA	NA	NA	NA	NA	#VALUE!
Mir681	0	NA	NA	NA	NA	NA	#VALUE!
Mir466o	0	NA	NA	NA	NA	NA	#VALUE!
Six6	0	NA	NA	NA	NA	NA	#VALUE!
Gphb5	0	NA	NA	NA	NA	NA	#VALUE!
Rplp2-ps1	0	NA	NA	NA	NA	NA	#VALUE!
Mir1843a	0	NA	NA	NA	NA	NA	#VALUE!
Synj2bp-cox16	0	NA	NA	NA	NA	NA	#VALUE!
Vrtn	0	NA	NA	NA	NA	NA	#VALUE!
Gm8300	0	NA	NA	NA	NA	NA	#VALUE!
Gm2042	0	NA	NA	NA	NA	NA	#VALUE!
Oog1	0	NA	NA	NA	NA	NA	#VALUE!
BB287469	0	NA	NA	NA	NA	NA	#VALUE!
Gm4027	0	NA	NA	NA	NA	NA	#VALUE!
Gm16381	0	NA	NA	NA	NA	NA	#VALUE!
Gm2016	0	NA	NA	NA	NA	NA	#VALUE!
Gm2022	0	NA	NA	NA	NA	NA	#VALUE!
Gm10436	0	NA	NA	NA	NA	NA	#VALUE!
Gm5662	0	NA	NA	NA	NA	NA	#VALUE!
4930559C10Rik	0	NA	NA	NA	NA	NA	#VALUE!
Mir8099-2	0	NA	NA	NA	NA	NA	#VALUE!
Mir8099-1	0	NA	NA	NA	NA	NA	#VALUE!
1700019M22Rik	0	NA	NA	NA	NA	NA	#VALUE!
Mir1190	0	NA	NA	NA	NA	NA	#VALUE!
Kif4-ps	0	NA	NA	NA	NA	NA	#VALUE!
Gm20604	0	NA	NA	NA	NA	NA	#VALUE!
Mir3069	0	NA	NA	NA	NA	NA	#VALUE!
Tcl1b1	0	NA	NA	NA	NA	NA	#VALUE!
Tcl1b3	0	NA	NA	NA	NA	NA	#VALUE!
Tcl1b4	0	NA	NA	NA	NA	NA	#VALUE!
1700121N20Rik	0	NA	NA	NA	NA	NA	#VALUE!
Mir1906-2	0	NA	NA	NA	NA	NA	#VALUE!
Mir1906-1	0	NA	NA	NA	NA	NA	#VALUE!
Mir770	0	NA	NA	NA	NA	NA	#VALUE!
Mir673	0	NA	NA	NA	NA	NA	#VALUE!
Mir493	0	NA	NA	NA	NA	NA	#VALUE!
Mir337	0	NA	NA	NA	NA	NA	#VALUE!
Mir3544	0	NA	NA	NA	NA	NA	#VALUE!
Mir540	0	NA	NA	NA	NA	NA	#VALUE!
Mir665	0	NA	NA	NA	NA	NA	#VALUE!
Mir3070a	0	NA	NA	NA	NA	NA	#VALUE!
Mir3070b	0	NA	NA	NA	NA	NA	#VALUE!
Mir431	0	NA	NA	NA	NA	NA	#VALUE!
6430411K18Rik	0	NA	NA	NA	NA	NA	#VALUE!
Mir433	0	NA	NA	NA	NA	NA	#VALUE!
Mir127	0	NA	NA	NA	NA	NA	#VALUE!
Mir434	0	NA	NA	NA	NA	NA	#VALUE!
Mir432	0	NA	NA	NA	NA	NA	#VALUE!
Mir3071	0	NA	NA	NA	NA	NA	#VALUE!
Mir136	0	NA	NA	NA	NA	NA	#VALUE!
Mir341	0	NA	NA	NA	NA	NA	#VALUE!
Mir1188	0	NA	NA	NA	NA	NA	#VALUE!
Mir370	0	NA	NA	NA	NA	NA	#VALUE!
AF357426	0	NA	NA	NA	NA	NA	#VALUE!
DQ267101	0	NA	NA	NA	NA	NA	#VALUE!
AF357355	0	NA	NA	NA	NA	NA	#VALUE!
DQ267102	0	NA	NA	NA	NA	NA	#VALUE!
Mir882	0	NA	NA	NA	NA	NA	#VALUE!
Mir379	0	NA	NA	NA	NA	NA	#VALUE!
Mir411	0	NA	NA	NA	NA	NA	#VALUE!
Mir299a	0	NA	NA	NA	NA	NA	#VALUE!
Mir299b	0	NA	NA	NA	NA	NA	#VALUE!
Mir380	0	NA	NA	NA	NA	NA	#VALUE!
Mir1197	0	NA	NA	NA	NA	NA	#VALUE!
Mir323	0	NA	NA	NA	NA	NA	#VALUE!
Mir758	0	NA	NA	NA	NA	NA	#VALUE!
Mir329	0	NA	NA	NA	NA	NA	#VALUE!
Mir494	0	NA	NA	NA	NA	NA	#VALUE!
Mir679	0	NA	NA	NA	NA	NA	#VALUE!
Mir1193	0	NA	NA	NA	NA	NA	#VALUE!
Mir666	0	NA	NA	NA	NA	NA	#VALUE!
Mir543	0	NA	NA	NA	NA	NA	#VALUE!
Mir495	0	NA	NA	NA	NA	NA	#VALUE!
Mir667	0	NA	NA	NA	NA	NA	#VALUE!
Mir376c	0	NA	NA	NA	NA	NA	#VALUE!
Mir654	0	NA	NA	NA	NA	NA	#VALUE!
Mir376a	0	NA	NA	NA	NA	NA	#VALUE!
Mir300	0	NA	NA	NA	NA	NA	#VALUE!
Mir381	0	NA	NA	NA	NA	NA	#VALUE!
Mir487b	0	NA	NA	NA	NA	NA	#VALUE!
Mir539	0	NA	NA	NA	NA	NA	#VALUE!
Mir544	0	NA	NA	NA	NA	NA	#VALUE!
Mir382	0	NA	NA	NA	NA	NA	#VALUE!
Mir668	0	NA	NA	NA	NA	NA	#VALUE!
Mir485	0	NA	NA	NA	NA	NA	#VALUE!
Mir154	0	NA	NA	NA	NA	NA	#VALUE!
Mir496a	0	NA	NA	NA	NA	NA	#VALUE!
Mir377	0	NA	NA	NA	NA	NA	#VALUE!
Mir541	0	NA	NA	NA	NA	NA	#VALUE!
Mir409	0	NA	NA	NA	NA	NA	#VALUE!
Mir412	0	NA	NA	NA	NA	NA	#VALUE!
Mir410	0	NA	NA	NA	NA	NA	#VALUE!
Mir3072	0	NA	NA	NA	NA	NA	#VALUE!
Mir3073a	0	NA	NA	NA	NA	NA	#VALUE!
Mir3073b	0	NA	NA	NA	NA	NA	#VALUE!
A730018C14Rik	0	NA	NA	NA	NA	NA	#VALUE!
Mir6941	0	NA	NA	NA	NA	NA	#VALUE!
Adam6a	0	NA	NA	NA	NA	NA	#VALUE!
Mir6388	0	NA	NA	NA	NA	NA	#VALUE!
Gm10421	0	NA	NA	NA	NA	NA	#VALUE!
Gm5441	0	NA	NA	NA	NA	NA	#VALUE!
Mir153	0	NA	NA	NA	NA	NA	#VALUE!
Zp4-ps	0	NA	NA	NA	NA	NA	#VALUE!
Prl2c4	0	NA	NA	NA	NA	NA	#VALUE!
Prl2c3	0	NA	NA	NA	NA	NA	#VALUE!
4930448F12Rik	0	NA	NA	NA	NA	NA	#VALUE!
Nme8	0	NA	NA	NA	NA	NA	#VALUE!
Olfr263	0	NA	NA	NA	NA	NA	#VALUE!
Olfr1367	0	NA	NA	NA	NA	NA	#VALUE!
Mir1896	0	NA	NA	NA	NA	NA	#VALUE!
Olfr1364	0	NA	NA	NA	NA	NA	#VALUE!
Olfr1362	0	NA	NA	NA	NA	NA	#VALUE!
Olfr11	0	NA	NA	NA	NA	NA	#VALUE!
Olfr1361	0	NA	NA	NA	NA	NA	#VALUE!
Olfr1359	0	NA	NA	NA	NA	NA	#VALUE!
Olfr1360	0	NA	NA	NA	NA	NA	#VALUE!
Hist1h2bq	0	NA	NA	NA	NA	NA	#VALUE!
Hist1h2br	0	NA	NA	NA	NA	NA	#VALUE!
Hist1h2ao	0	NA	NA	NA	NA	NA	#VALUE!
Hist1h2ap	0	NA	NA	NA	NA	NA	#VALUE!
Hist1h4m	0	NA	NA	NA	NA	NA	#VALUE!
Mir1983	0	NA	NA	NA	NA	NA	#VALUE!
Vmn1r189	0	NA	NA	NA	NA	NA	#VALUE!
Vmn1r191	0	NA	NA	NA	NA	NA	#VALUE!
Vmn1r192	0	NA	NA	NA	NA	NA	#VALUE!
Vmn1r194	0	NA	NA	NA	NA	NA	#VALUE!
Vmn1r195	0	NA	NA	NA	NA	NA	#VALUE!
Vmn1r198	0	NA	NA	NA	NA	NA	#VALUE!
Vmn1r-ps103	0	NA	NA	NA	NA	NA	#VALUE!
Vmn1r201	0	NA	NA	NA	NA	NA	#VALUE!
Vmn1r202	0	NA	NA	NA	NA	NA	#VALUE!
Vmn1r203	0	NA	NA	NA	NA	NA	#VALUE!
Vmn1r204	0	NA	NA	NA	NA	NA	#VALUE!
Vmn1r205	0	NA	NA	NA	NA	NA	#VALUE!
Vmn1r206	0	NA	NA	NA	NA	NA	#VALUE!
Vmn1r207-ps	0	NA	NA	NA	NA	NA	#VALUE!
Vmn1r208	0	NA	NA	NA	NA	NA	#VALUE!
Vmn1r209	0	NA	NA	NA	NA	NA	#VALUE!
Vmn1r213	0	NA	NA	NA	NA	NA	#VALUE!
Vmn1r214	0	NA	NA	NA	NA	NA	#VALUE!
Vmn1r215	0	NA	NA	NA	NA	NA	#VALUE!
Vmn1r216	0	NA	NA	NA	NA	NA	#VALUE!
Vmn1r217	0	NA	NA	NA	NA	NA	#VALUE!
Vmn1r218	0	NA	NA	NA	NA	NA	#VALUE!
Vmn1r219	0	NA	NA	NA	NA	NA	#VALUE!
Vmn1r220	0	NA	NA	NA	NA	NA	#VALUE!
Vmn1r221	0	NA	NA	NA	NA	NA	#VALUE!
Vmn1r222	0	NA	NA	NA	NA	NA	#VALUE!
4930557F10Rik	0	NA	NA	NA	NA	NA	#VALUE!
4930586N03Rik	0	NA	NA	NA	NA	NA	#VALUE!
Hist1h2ba	0	NA	NA	NA	NA	NA	#VALUE!
Hist1h2aa	0	NA	NA	NA	NA	NA	#VALUE!
Gm11351	0	NA	NA	NA	NA	NA	#VALUE!
1700092E19Rik	0	NA	NA	NA	NA	NA	#VALUE!
Prl3d1	0	NA	NA	NA	NA	NA	#VALUE!
Prl3d2	0	NA	NA	NA	NA	NA	#VALUE!
Prl3d3	0	NA	NA	NA	NA	NA	#VALUE!
Prl3c1	0	NA	NA	NA	NA	NA	#VALUE!
Prl3a1	0	NA	NA	NA	NA	NA	#VALUE!
Prl8a2	0	NA	NA	NA	NA	NA	#VALUE!
Prl2b1	0	NA	NA	NA	NA	NA	#VALUE!
Prl8a8	0	NA	NA	NA	NA	NA	#VALUE!
Prl8a9	0	NA	NA	NA	NA	NA	#VALUE!
Prl7b1	0	NA	NA	NA	NA	NA	#VALUE!
Prl7a1	0	NA	NA	NA	NA	NA	#VALUE!
Prl7a2	0	NA	NA	NA	NA	NA	#VALUE!
Prl7d1	0	NA	NA	NA	NA	NA	#VALUE!
Prl7c1	0	NA	NA	NA	NA	NA	#VALUE!
Prl2c1	0	NA	NA	NA	NA	NA	#VALUE!
Mir6368	0	NA	NA	NA	NA	NA	#VALUE!
4930401O12Rik	0	NA	NA	NA	NA	NA	#VALUE!
1700019C18Rik	0	NA	NA	NA	NA	NA	#VALUE!
4930579J19Rik	0	NA	NA	NA	NA	NA	#VALUE!
Gm5083	0	NA	NA	NA	NA	NA	#VALUE!
Gm906	0	NA	NA	NA	NA	NA	#VALUE!
2310081J21Rik	0	NA	NA	NA	NA	NA	#VALUE!
Nutm2	0	NA	NA	NA	NA	NA	#VALUE!
Mir683-1	0	NA	NA	NA	NA	NA	#VALUE!
Mir683-2	0	NA	NA	NA	NA	NA	#VALUE!
Gm904	0	NA	NA	NA	NA	NA	#VALUE!
Gm8765	0	NA	NA	NA	NA	NA	#VALUE!
4930518P08Rik	0	NA	NA	NA	NA	NA	#VALUE!
Gm2762	0	NA	NA	NA	NA	NA	#VALUE!
9530014B07Rik	0	NA	NA	NA	NA	NA	#VALUE!
4930555G21Rik	0	NA	NA	NA	NA	NA	#VALUE!
Eif4e1b	0	NA	NA	NA	NA	NA	#VALUE!
Mir6943	0	NA	NA	NA	NA	NA	#VALUE!
Mir6944	0	NA	NA	NA	NA	NA	#VALUE!
Il9	0	NA	NA	NA	NA	NA	#VALUE!
Mir874	0	NA	NA	NA	NA	NA	#VALUE!
1700066J03Rik	0	NA	NA	NA	NA	NA	#VALUE!
4930455J16Rik	0	NA	NA	NA	NA	NA	#VALUE!
Spata31d1d	0	NA	NA	NA	NA	NA	#VALUE!
Ctsll3	0	NA	NA	NA	NA	NA	#VALUE!
Tpbpb	0	NA	NA	NA	NA	NA	#VALUE!
Ctsq	0	NA	NA	NA	NA	NA	#VALUE!
Ctsr	0	NA	NA	NA	NA	NA	#VALUE!
Cts7	0	NA	NA	NA	NA	NA	#VALUE!
Ctsm	0	NA	NA	NA	NA	NA	#VALUE!
Cts3	0	NA	NA	NA	NA	NA	#VALUE!
Mir23b	0	NA	NA	NA	NA	NA	#VALUE!
Mir27b	0	NA	NA	NA	NA	NA	#VALUE!
Mir3074-1	0	NA	NA	NA	NA	NA	#VALUE!
Mir24-1	0	NA	NA	NA	NA	NA	#VALUE!
1700024I08Rik	0	NA	NA	NA	NA	NA	#VALUE!
Spata31d1c	0	NA	NA	NA	NA	NA	#VALUE!
Gm10324	0	NA	NA	NA	NA	NA	#VALUE!
2410141K09Rik	0	NA	NA	NA	NA	NA	#VALUE!
1700084F23Rik	0	NA	NA	NA	NA	NA	#VALUE!
Gm3772	0	NA	NA	NA	NA	NA	#VALUE!
4930520P13Rik	0	NA	NA	NA	NA	NA	#VALUE!
8030423J24Rik	0	NA	NA	NA	NA	NA	#VALUE!
Mir466f-4	0	NA	NA	NA	NA	NA	#VALUE!
D730050B12Rik	0	NA	NA	NA	NA	NA	#VALUE!
4930555K05Rik	0	NA	NA	NA	NA	NA	#VALUE!
Mir692-3	0	NA	NA	NA	NA	NA	#VALUE!
Mir692-2	0	NA	NA	NA	NA	NA	#VALUE!
Mir3961	0	NA	NA	NA	NA	NA	#VALUE!
Mir9-2	0	NA	NA	NA	NA	NA	#VALUE!
Gm17750	0	NA	NA	NA	NA	NA	#VALUE!
Spz1	0	NA	NA	NA	NA	NA	#VALUE!
Mir5624	0	NA	NA	NA	NA	NA	#VALUE!
Otp	0	NA	NA	NA	NA	NA	#VALUE!
2310005E17Rik	0	NA	NA	NA	NA	NA	#VALUE!
1700024P04Rik	0	NA	NA	NA	NA	NA	#VALUE!
4922502H24Rik	0	NA	NA	NA	NA	NA	#VALUE!
1700006H21Rik	0	NA	NA	NA	NA	NA	#VALUE!
Mir325	0	NA	NA	NA	NA	NA	#VALUE!
Mir582	0	NA	NA	NA	NA	NA	#VALUE!
4930526H09Rik	0	NA	NA	NA	NA	NA	#VALUE!
3110015C05Rik	0	NA	NA	NA	NA	NA	#VALUE!
Mir449c	0	NA	NA	NA	NA	NA	#VALUE!
Mir449a	0	NA	NA	NA	NA	NA	#VALUE!
4930544M13Rik	0	NA	NA	NA	NA	NA	#VALUE!
1700003P14Rik	0	NA	NA	NA	NA	NA	#VALUE!
AF067063	0	NA	NA	NA	NA	NA	#VALUE!
Tcstv1	0	NA	NA	NA	NA	NA	#VALUE!
B020031M17Rik	0	NA	NA	NA	NA	NA	#VALUE!
Gm5795	0	NA	NA	NA	NA	NA	#VALUE!
1700110I01Rik	0	NA	NA	NA	NA	NA	#VALUE!
Gm10413	0	NA	NA	NA	NA	NA	#VALUE!
Gm3020	0	NA	NA	NA	NA	NA	#VALUE!
Gm10409	0	NA	NA	NA	NA	NA	#VALUE!
Gm10408	0	NA	NA	NA	NA	NA	#VALUE!
4930555G01Rik	0	NA	NA	NA	NA	NA	#VALUE!
Gm3488	0	NA	NA	NA	NA	NA	#VALUE!
Gm3317	0	NA	NA	NA	NA	NA	#VALUE!
Gm3383	0	NA	NA	NA	NA	NA	#VALUE!
Gm5797	0	NA	NA	NA	NA	NA	#VALUE!
4933406F09Rik	0	NA	NA	NA	NA	NA	#VALUE!
4930455B14Rik	0	NA	NA	NA	NA	NA	#VALUE!
Fhitos	0	NA	NA	NA	NA	NA	#VALUE!
Mir5124b	0	NA	NA	NA	NA	NA	#VALUE!
Olfr720	0	NA	NA	NA	NA	NA	#VALUE!
Gm5458	0	NA	NA	NA	NA	NA	#VALUE!
Dupd1	0	NA	NA	NA	NA	NA	#VALUE!
4930405A10Rik	0	NA	NA	NA	NA	NA	#VALUE!
Mir7210	0	NA	NA	NA	NA	NA	#VALUE!
E330034G19Rik	0	NA	NA	NA	NA	NA	#VALUE!
Plac9b	0	NA	NA	NA	NA	NA	#VALUE!
Plac9a	0	NA	NA	NA	NA	NA	#VALUE!
Tmem254a	0	NA	NA	NA	NA	NA	#VALUE!
Tmem254b	0	NA	NA	NA	NA	NA	#VALUE!
Tmem254c	0	NA	NA	NA	NA	NA	#VALUE!
Cphx2	0	NA	NA	NA	NA	NA	#VALUE!
Cphx1	0	NA	NA	NA	NA	NA	#VALUE!
Duxbl2	0	NA	NA	NA	NA	NA	#VALUE!
Duxbl3	0	NA	NA	NA	NA	NA	#VALUE!
Duxbl1	0	NA	NA	NA	NA	NA	#VALUE!
Mir7672	0	NA	NA	NA	NA	NA	#VALUE!
Msmb	0	NA	NA	NA	NA	NA	#VALUE!
1700024G13Rik	0	NA	NA	NA	NA	NA	#VALUE!
4930503F20Rik	0	NA	NA	NA	NA	NA	#VALUE!
Mir297-1	0	NA	NA	NA	NA	NA	#VALUE!
Mir346	0	NA	NA	NA	NA	NA	#VALUE!
4930596D02Rik	0	NA	NA	NA	NA	NA	#VALUE!
4930474N05Rik	0	NA	NA	NA	NA	NA	#VALUE!
Nrg3os	0	NA	NA	NA	NA	NA	#VALUE!
1700109I08Rik	0	NA	NA	NA	NA	NA	#VALUE!
1700091H14Rik	0	NA	NA	NA	NA	NA	#VALUE!
Gm17026	0	NA	NA	NA	NA	NA	#VALUE!
Gm10375	0	NA	NA	NA	NA	NA	#VALUE!
Ear10	0	NA	NA	NA	NA	NA	#VALUE!
Ang3	0	NA	NA	NA	NA	NA	#VALUE!
Ang5	0	NA	NA	NA	NA	NA	#VALUE!
Ear3	0	NA	NA	NA	NA	NA	#VALUE!
Ear12	0	NA	NA	NA	NA	NA	#VALUE!
BC061237	0	NA	NA	NA	NA	NA	#VALUE!
Mir327	0	NA	NA	NA	NA	NA	#VALUE!
Mir5131	0	NA	NA	NA	NA	NA	#VALUE!
D330046F09Rik	0	NA	NA	NA	NA	NA	#VALUE!
4930447J18Rik	0	NA	NA	NA	NA	NA	#VALUE!
Olfr723	0	NA	NA	NA	NA	NA	#VALUE!
Olfr724	0	NA	NA	NA	NA	NA	#VALUE!
Olfr725	0	NA	NA	NA	NA	NA	#VALUE!
Olfr726	0	NA	NA	NA	NA	NA	#VALUE!
Olfr727	0	NA	NA	NA	NA	NA	#VALUE!
Olfr728	0	NA	NA	NA	NA	NA	#VALUE!
Olfr729	0	NA	NA	NA	NA	NA	#VALUE!
Olfr730	0	NA	NA	NA	NA	NA	#VALUE!
Olfr732	0	NA	NA	NA	NA	NA	#VALUE!
Olfr733	0	NA	NA	NA	NA	NA	#VALUE!
Olfr734	0	NA	NA	NA	NA	NA	#VALUE!
Olfr736	0	NA	NA	NA	NA	NA	#VALUE!
Olfr738	0	NA	NA	NA	NA	NA	#VALUE!
Olfr739	0	NA	NA	NA	NA	NA	#VALUE!
Olfr740	0	NA	NA	NA	NA	NA	#VALUE!
Olfr741	0	NA	NA	NA	NA	NA	#VALUE!
4930413M19Rik	0	NA	NA	NA	NA	NA	#VALUE!
Olfr742	0	NA	NA	NA	NA	NA	#VALUE!
Olfr743	0	NA	NA	NA	NA	NA	#VALUE!
Olfr744	0	NA	NA	NA	NA	NA	#VALUE!
Olfr745	0	NA	NA	NA	NA	NA	#VALUE!
Olfr746	0	NA	NA	NA	NA	NA	#VALUE!
Olfr747	0	NA	NA	NA	NA	NA	#VALUE!
Olfr748	0	NA	NA	NA	NA	NA	#VALUE!
Rnase9	0	NA	NA	NA	NA	NA	#VALUE!
Ear4	0	NA	NA	NA	NA	NA	#VALUE!
Ear14	0	NA	NA	NA	NA	NA	#VALUE!
Vmn2r88	0	NA	NA	NA	NA	NA	#VALUE!
Ear7	0	NA	NA	NA	NA	NA	#VALUE!
Olfr1513	0	NA	NA	NA	NA	NA	#VALUE!
Olfr1512	0	NA	NA	NA	NA	NA	#VALUE!
Olfr1511	0	NA	NA	NA	NA	NA	#VALUE!
Olfr1510	0	NA	NA	NA	NA	NA	#VALUE!
Olfr1509	0	NA	NA	NA	NA	NA	#VALUE!
Olfr1507	0	NA	NA	NA	NA	NA	#VALUE!
Mir686	0	NA	NA	NA	NA	NA	#VALUE!
Mir208a	0	NA	NA	NA	NA	NA	#VALUE!
Mhrt	0	NA	NA	NA	NA	NA	#VALUE!
Mir208b	0	NA	NA	NA	NA	NA	#VALUE!
Nrl	0	NA	NA	NA	NA	NA	#VALUE!
Mir6949	0	NA	NA	NA	NA	NA	#VALUE!
Gzme	0	NA	NA	NA	NA	NA	#VALUE!
Gzmd	0	NA	NA	NA	NA	NA	#VALUE!
Gzmg	0	NA	NA	NA	NA	NA	#VALUE!
Gzmn	0	NA	NA	NA	NA	NA	#VALUE!
Gzmf	0	NA	NA	NA	NA	NA	#VALUE!
B020004C17Rik	0	NA	NA	NA	NA	NA	#VALUE!
Gm10094	0	NA	NA	NA	NA	NA	#VALUE!
Mir3077	0	NA	NA	NA	NA	NA	#VALUE!
1700129C05Rik	0	NA	NA	NA	NA	NA	#VALUE!
Gm5142	0	NA	NA	NA	NA	NA	#VALUE!
Mir719	0	NA	NA	NA	NA	NA	#VALUE!
4930556J02Rik	0	NA	NA	NA	NA	NA	#VALUE!
Mir16-1	0	NA	NA	NA	NA	NA	#VALUE!
Mir15a	0	NA	NA	NA	NA	NA	#VALUE!
Mir8098	0	NA	NA	NA	NA	NA	#VALUE!
Defb43	0	NA	NA	NA	NA	NA	#VALUE!
Mir598	0	NA	NA	NA	NA	NA	#VALUE!
Mir124a-1	0	NA	NA	NA	NA	NA	#VALUE!
Mir3078	0	NA	NA	NA	NA	NA	#VALUE!
4930438E09Rik	0	NA	NA	NA	NA	NA	#VALUE!
Gm16677	0	NA	NA	NA	NA	NA	#VALUE!
Mir6950	0	NA	NA	NA	NA	NA	#VALUE!
Gm4251	0	NA	NA	NA	NA	NA	#VALUE!
4930434J06Rik	0	NA	NA	NA	NA	NA	#VALUE!
Gm4278	0	NA	NA	NA	NA	NA	#VALUE!
Siah3	0	NA	NA	NA	NA	NA	#VALUE!
4930564B18Rik	0	NA	NA	NA	NA	NA	#VALUE!
Gm1587	0	NA	NA	NA	NA	NA	#VALUE!
Mir1971	0	NA	NA	NA	NA	NA	#VALUE!
4930452G13Rik	0	NA	NA	NA	NA	NA	#VALUE!
Mir759	0	NA	NA	NA	NA	NA	#VALUE!
4930529K09Rik	0	NA	NA	NA	NA	NA	#VALUE!
Prr30	0	NA	NA	NA	NA	NA	#VALUE!
Mir5130	0	NA	NA	NA	NA	NA	#VALUE!
4930449E01Rik	0	NA	NA	NA	NA	NA	#VALUE!
Mir6390	0	NA	NA	NA	NA	NA	#VALUE!
Mir466	0	NA	NA	NA	NA	NA	#VALUE!
4930524C18Rik	0	NA	NA	NA	NA	NA	#VALUE!
Mir17	0	NA	NA	NA	NA	NA	#VALUE!
Mir18	0	NA	NA	NA	NA	NA	#VALUE!
Mir20a	0	NA	NA	NA	NA	NA	#VALUE!
Mir19b-1	0	NA	NA	NA	NA	NA	#VALUE!
Mir92-1	0	NA	NA	NA	NA	NA	#VALUE!
4930505G20Rik	0	NA	NA	NA	NA	NA	#VALUE!
Mir6239	0	NA	NA	NA	NA	NA	#VALUE!
Mir6241	0	NA	NA	NA	NA	NA	#VALUE!
Mir6391	0	NA	NA	NA	NA	NA	#VALUE!
2610035F20Rik	0	NA	NA	NA	NA	NA	#VALUE!
4921515E04Rik	0	NA	NA	NA	NA	NA	#VALUE!
Tas2r119	0	NA	NA	NA	NA	NA	#VALUE!
Gm12191	0	NA	NA	NA	NA	NA	#VALUE!
BC048602	0	NA	NA	NA	NA	NA	#VALUE!
Mir8097	0	NA	NA	NA	NA	NA	#VALUE!
Odf1	0	NA	NA	NA	NA	NA	#VALUE!
Borg	0	NA	NA	NA	NA	NA	#VALUE!
Gm16294	0	NA	NA	NA	NA	NA	#VALUE!
Gm10373	0	NA	NA	NA	NA	NA	#VALUE!
Trhr	0	NA	NA	NA	NA	NA	#VALUE!
1700022A22Rik	0	NA	NA	NA	NA	NA	#VALUE!
Gm19303	0	NA	NA	NA	NA	NA	#VALUE!
4933412E24Rik	0	NA	NA	NA	NA	NA	#VALUE!
D030024E09Rik	0	NA	NA	NA	NA	NA	#VALUE!
Gm20740	0	NA	NA	NA	NA	NA	#VALUE!
1700065I16Rik	0	NA	NA	NA	NA	NA	#VALUE!
Gsdmcl1	0	NA	NA	NA	NA	NA	#VALUE!
Hhla1	0	NA	NA	NA	NA	NA	#VALUE!
4930504C09Rik	0	NA	NA	NA	NA	NA	#VALUE!
Mir6952	0	NA	NA	NA	NA	NA	#VALUE!
Mir6953	0	NA	NA	NA	NA	NA	#VALUE!
Mir7676-2	0	NA	NA	NA	NA	NA	#VALUE!
Mir7676-1	0	NA	NA	NA	NA	NA	#VALUE!
Mir6956	0	NA	NA	NA	NA	NA	#VALUE!
Npcd	0	NA	NA	NA	NA	NA	#VALUE!
Mir6957	0	NA	NA	NA	NA	NA	#VALUE!
Mir5113	0	NA	NA	NA	NA	NA	#VALUE!
1700029P11Rik	0	NA	NA	NA	NA	NA	#VALUE!
Mir33	0	NA	NA	NA	NA	NA	#VALUE!
Mir7684	0	NA	NA	NA	NA	NA	#VALUE!
Mir3080	0	NA	NA	NA	NA	NA	#VALUE!
7530416G11Rik	0	NA	NA	NA	NA	NA	#VALUE!
Mirlet7c-2	0	NA	NA	NA	NA	NA	#VALUE!
Mirlet7b	0	NA	NA	NA	NA	NA	#VALUE!
Mir6393	0	NA	NA	NA	NA	NA	#VALUE!
Zdhhc25	0	NA	NA	NA	NA	NA	#VALUE!
Mov10l1	0	NA	NA	NA	NA	NA	#VALUE!
Mir7118	0	NA	NA	NA	NA	NA	#VALUE!
Mir6958	0	NA	NA	NA	NA	NA	#VALUE!
Mir6959	0	NA	NA	NA	NA	NA	#VALUE!
Sco2	0	NA	NA	NA	NA	NA	#VALUE!
ChkbCpt1b	0	NA	NA	NA	NA	NA	#VALUE!
Mir7648	0	NA	NA	NA	NA	NA	#VALUE!
Spn-ps	0	NA	NA	NA	NA	NA	#VALUE!
Smgc	0	NA	NA	NA	NA	NA	#VALUE!
9430014N10Rik	0	NA	NA	NA	NA	NA	#VALUE!
Olfr288	0	NA	NA	NA	NA	NA	#VALUE!
H1fnt	0	NA	NA	NA	NA	NA	#VALUE!
Olfr285	0	NA	NA	NA	NA	NA	#VALUE!
Olfr257	0	NA	NA	NA	NA	NA	#VALUE!
Olfr283	0	NA	NA	NA	NA	NA	#VALUE!
Olfr282	0	NA	NA	NA	NA	NA	#VALUE!
Olfr281	0	NA	NA	NA	NA	NA	#VALUE!
Aqp2	0	NA	NA	NA	NA	NA	#VALUE!
Higd1c	0	NA	NA	NA	NA	NA	#VALUE!
Mir6961	0	NA	NA	NA	NA	NA	#VALUE!
AU021063	0	NA	NA	NA	NA	NA	#VALUE!
Mir1941	0	NA	NA	NA	NA	NA	#VALUE!
Gm6042	0	NA	NA	NA	NA	NA	#VALUE!
Gm5476	0	NA	NA	NA	NA	NA	#VALUE!
Gm5477	0	NA	NA	NA	NA	NA	#VALUE!
Gm5478	0	NA	NA	NA	NA	NA	#VALUE!
Krt71	0	NA	NA	NA	NA	NA	#VALUE!
Krt72	0	NA	NA	NA	NA	NA	#VALUE!
Krt76	0	NA	NA	NA	NA	NA	#VALUE!
Gm38436	0	NA	NA	NA	NA	NA	#VALUE!
Hoxc12	0	NA	NA	NA	NA	NA	#VALUE!
Hoxc11	0	NA	NA	NA	NA	NA	#VALUE!
Mir196a-2	0	NA	NA	NA	NA	NA	#VALUE!
Gm10052	0	NA	NA	NA	NA	NA	#VALUE!
BC048502	0	NA	NA	NA	NA	NA	#VALUE!
Olfr161	0	NA	NA	NA	NA	NA	#VALUE!
Olfr15	0	NA	NA	NA	NA	NA	#VALUE!
4930455F16Rik	0	NA	NA	NA	NA	NA	#VALUE!
Prm2	0	NA	NA	NA	NA	NA	#VALUE!
Mir193b	0	NA	NA	NA	NA	NA	#VALUE!
Mir6365	0	NA	NA	NA	NA	NA	#VALUE!
Olfr19	0	NA	NA	NA	NA	NA	#VALUE!
Rpl31-ps12	0	NA	NA	NA	NA	NA	#VALUE!
Mir130b	0	NA	NA	NA	NA	NA	#VALUE!
Mir301b	0	NA	NA	NA	NA	NA	#VALUE!
Gsc2	0	NA	NA	NA	NA	NA	#VALUE!
Mir6366	0	NA	NA	NA	NA	NA	#VALUE!
Mir1306	0	NA	NA	NA	NA	NA	#VALUE!
Gm24572	0	NA	NA	NA	NA	NA	#VALUE!
Olfr167	0	NA	NA	NA	NA	NA	#VALUE!
Olfr168	0	NA	NA	NA	NA	NA	#VALUE!
Olfr169	0	NA	NA	NA	NA	NA	#VALUE!
Olfr170	0	NA	NA	NA	NA	NA	#VALUE!
Olfr171	0	NA	NA	NA	NA	NA	#VALUE!
Mir1224	0	NA	NA	NA	NA	NA	#VALUE!
Mir7680	0	NA	NA	NA	NA	NA	#VALUE!
Mir8095	0	NA	NA	NA	NA	NA	#VALUE!
Rtp2	0	NA	NA	NA	NA	NA	#VALUE!
Tmem207	0	NA	NA	NA	NA	NA	#VALUE!
Gm10823	0	NA	NA	NA	NA	NA	#VALUE!
Mir690	0	NA	NA	NA	NA	NA	#VALUE!
Mir1946a	0	NA	NA	NA	NA	NA	#VALUE!
Ropn1	0	NA	NA	NA	NA	NA	#VALUE!
1600019K03Rik	0	NA	NA	NA	NA	NA	#VALUE!
Mir6540	0	NA	NA	NA	NA	NA	#VALUE!
Mir3081	0	NA	NA	NA	NA	NA	#VALUE!
Ccdc54	0	NA	NA	NA	NA	NA	#VALUE!
Mir6363	0	NA	NA	NA	NA	NA	#VALUE!
Mir5118	0	NA	NA	NA	NA	NA	#VALUE!
Gm813	0	NA	NA	NA	NA	NA	#VALUE!
E330017A01Rik	0	NA	NA	NA	NA	NA	#VALUE!
Olfr175-ps1	0	NA	NA	NA	NA	NA	#VALUE!
Olfr176	0	NA	NA	NA	NA	NA	#VALUE!
Olfr177	0	NA	NA	NA	NA	NA	#VALUE!
Olfr178	0	NA	NA	NA	NA	NA	#VALUE!
Olfr180	0	NA	NA	NA	NA	NA	#VALUE!
Olfr181	0	NA	NA	NA	NA	NA	#VALUE!
Olfr183	0	NA	NA	NA	NA	NA	#VALUE!
Olfr190	0	NA	NA	NA	NA	NA	#VALUE!
Olfr191	0	NA	NA	NA	NA	NA	#VALUE!
Olfr192	0	NA	NA	NA	NA	NA	#VALUE!
Olfr193	0	NA	NA	NA	NA	NA	#VALUE!
Olfr194	0	NA	NA	NA	NA	NA	#VALUE!
Olfr195	0	NA	NA	NA	NA	NA	#VALUE!
Olfr196	0	NA	NA	NA	NA	NA	#VALUE!
Olfr197	0	NA	NA	NA	NA	NA	#VALUE!
Olfr198	0	NA	NA	NA	NA	NA	#VALUE!
Olfr199	0	NA	NA	NA	NA	NA	#VALUE!
Olfr201	0	NA	NA	NA	NA	NA	#VALUE!
Olfr202	0	NA	NA	NA	NA	NA	#VALUE!
Olfr203	0	NA	NA	NA	NA	NA	#VALUE!
Olfr204	0	NA	NA	NA	NA	NA	#VALUE!
Olfr205	0	NA	NA	NA	NA	NA	#VALUE!
Olfr206	0	NA	NA	NA	NA	NA	#VALUE!
Olfr207	0	NA	NA	NA	NA	NA	#VALUE!
Olfr208	0	NA	NA	NA	NA	NA	#VALUE!
Olfr209	0	NA	NA	NA	NA	NA	#VALUE!
1700022E09Rik	0	NA	NA	NA	NA	NA	#VALUE!
Csnka2ip	0	NA	NA	NA	NA	NA	#VALUE!
1700010K23Rik	0	NA	NA	NA	NA	NA	#VALUE!
4930567J20Rik	0	NA	NA	NA	NA	NA	#VALUE!
Mir691	0	NA	NA	NA	NA	NA	#VALUE!
1700041M19Rik	0	NA	NA	NA	NA	NA	#VALUE!
Mirlet7c-1	0	NA	NA	NA	NA	NA	#VALUE!
Mir125b-2	0	NA	NA	NA	NA	NA	#VALUE!
Gm7334	0	NA	NA	NA	NA	NA	#VALUE!
4930553E22Rik	0	NA	NA	NA	NA	NA	#VALUE!
4930529L06Rik	0	NA	NA	NA	NA	NA	#VALUE!
Mir155	0	NA	NA	NA	NA	NA	#VALUE!
4930556C24Rik	0	NA	NA	NA	NA	NA	#VALUE!
Cldn17	0	NA	NA	NA	NA	NA	#VALUE!
2310079G19Rik	0	NA	NA	NA	NA	NA	#VALUE!
Krtap26-1	0	NA	NA	NA	NA	NA	#VALUE!
Krtap27-1	0	NA	NA	NA	NA	NA	#VALUE!
2310061N02Rik	0	NA	NA	NA	NA	NA	#VALUE!
Krtap13-1	0	NA	NA	NA	NA	NA	#VALUE!
Krtap13	0	NA	NA	NA	NA	NA	#VALUE!
2310034C09Rik	0	NA	NA	NA	NA	NA	#VALUE!
2310057N15Rik	0	NA	NA	NA	NA	NA	#VALUE!
Gm20741	0	NA	NA	NA	NA	NA	#VALUE!
Krtap14	0	NA	NA	NA	NA	NA	#VALUE!
Krtap15	0	NA	NA	NA	NA	NA	#VALUE!
Krtap19-1	0	NA	NA	NA	NA	NA	#VALUE!
Krtap19-3	0	NA	NA	NA	NA	NA	#VALUE!
Krtap19-4	0	NA	NA	NA	NA	NA	#VALUE!
Krtap19-5	0	NA	NA	NA	NA	NA	#VALUE!
Krtap19-9b	0	NA	NA	NA	NA	NA	#VALUE!
Krtap16-3	0	NA	NA	NA	NA	NA	#VALUE!
Krtap22-2	0	NA	NA	NA	NA	NA	#VALUE!
Gm10229	0	NA	NA	NA	NA	NA	#VALUE!
Krtap6-1	0	NA	NA	NA	NA	NA	#VALUE!
Gm10228	0	NA	NA	NA	NA	NA	#VALUE!
Krtap6-5	0	NA	NA	NA	NA	NA	#VALUE!
1110025L11Rik	0	NA	NA	NA	NA	NA	#VALUE!
Krtap20-2	0	NA	NA	NA	NA	NA	#VALUE!
Krtap21-1	0	NA	NA	NA	NA	NA	#VALUE!
Krtap6-2	0	NA	NA	NA	NA	NA	#VALUE!
Krtap8-1	0	NA	NA	NA	NA	NA	#VALUE!
Krtap7-1	0	NA	NA	NA	NA	NA	#VALUE!
Krtap11-1	0	NA	NA	NA	NA	NA	#VALUE!
Kcne1	0	NA	NA	NA	NA	NA	#VALUE!
Gm29805	0	NA	NA	NA	NA	NA	#VALUE!
1700029J03Rik	0	NA	NA	NA	NA	NA	#VALUE!
Mir6964	0	NA	NA	NA	NA	NA	#VALUE!
4930517M08Rik	0	NA	NA	NA	NA	NA	#VALUE!
Dynlt1c	0	NA	NA	NA	NA	NA	#VALUE!
Rnaset2a	0	NA	NA	NA	NA	NA	#VALUE!
T	0	NA	NA	NA	NA	NA	#VALUE!
Pabpc6	0	NA	NA	NA	NA	NA	#VALUE!
4930452A19Rik	0	NA	NA	NA	NA	NA	#VALUE!
A230009B12Rik	0	NA	NA	NA	NA	NA	#VALUE!
C030013G03Rik	0	NA	NA	NA	NA	NA	#VALUE!
Gm10512	0	NA	NA	NA	NA	NA	#VALUE!
Tcp10c	0	NA	NA	NA	NA	NA	#VALUE!
Gm3417	0	NA	NA	NA	NA	NA	#VALUE!
Gm3448	0	NA	NA	NA	NA	NA	#VALUE!
Tcte3	0	NA	NA	NA	NA	NA	#VALUE!
Gm5091	0	NA	NA	NA	NA	NA	#VALUE!
Mir99b	0	NA	NA	NA	NA	NA	#VALUE!
Fpr-rs4	0	NA	NA	NA	NA	NA	#VALUE!
Vmn2r124	0	NA	NA	NA	NA	NA	#VALUE!
Vmn2r92	0	NA	NA	NA	NA	NA	#VALUE!
Vmn2r94	0	NA	NA	NA	NA	NA	#VALUE!
Vmn2r93	0	NA	NA	NA	NA	NA	#VALUE!
Vmn2r95	0	NA	NA	NA	NA	NA	#VALUE!
Vmn2r98	0	NA	NA	NA	NA	NA	#VALUE!
Vmn2r99	0	NA	NA	NA	NA	NA	#VALUE!
Vmn2r100	0	NA	NA	NA	NA	NA	#VALUE!
Vmn2r102	0	NA	NA	NA	NA	NA	#VALUE!
Vmn2r103	0	NA	NA	NA	NA	NA	#VALUE!
Vmn2r104	0	NA	NA	NA	NA	NA	#VALUE!
Vmn2r105	0	NA	NA	NA	NA	NA	#VALUE!
Vmn2r107	0	NA	NA	NA	NA	NA	#VALUE!
Vmn1r224	0	NA	NA	NA	NA	NA	#VALUE!
Vmn2r108	0	NA	NA	NA	NA	NA	#VALUE!
Vmn1r225	0	NA	NA	NA	NA	NA	#VALUE!
Vmn2r109	0	NA	NA	NA	NA	NA	#VALUE!
Vmn2r110	0	NA	NA	NA	NA	NA	#VALUE!
Fpr-rs3	0	NA	NA	NA	NA	NA	#VALUE!
Vmn1r226	0	NA	NA	NA	NA	NA	#VALUE!
Vmn1r227	0	NA	NA	NA	NA	NA	#VALUE!
Vmn1r228	0	NA	NA	NA	NA	NA	#VALUE!
Vmn1r230	0	NA	NA	NA	NA	NA	#VALUE!
Vmn1r231	0	NA	NA	NA	NA	NA	#VALUE!
Vmn1r232	0	NA	NA	NA	NA	NA	#VALUE!
Vmn1r233	0	NA	NA	NA	NA	NA	#VALUE!
Vmn1r234	0	NA	NA	NA	NA	NA	#VALUE!
Vmn1r235	0	NA	NA	NA	NA	NA	#VALUE!
Vmn1r236	0	NA	NA	NA	NA	NA	#VALUE!
Vmn1r237	0	NA	NA	NA	NA	NA	#VALUE!
Vmn2r111	0	NA	NA	NA	NA	NA	#VALUE!
Vmn2r112	0	NA	NA	NA	NA	NA	#VALUE!
Vmn2r113	0	NA	NA	NA	NA	NA	#VALUE!
Vmn2r114	0	NA	NA	NA	NA	NA	#VALUE!
Vmn2r115	0	NA	NA	NA	NA	NA	#VALUE!
Vmn2r116	0	NA	NA	NA	NA	NA	#VALUE!
Vmn2r117	0	NA	NA	NA	NA	NA	#VALUE!
Prss21	0	NA	NA	NA	NA	NA	#VALUE!
Dcpp2	0	NA	NA	NA	NA	NA	#VALUE!
Dcpp3	0	NA	NA	NA	NA	NA	#VALUE!
Sbp	0	NA	NA	NA	NA	NA	#VALUE!
Atp6v0c-ps2	0	NA	NA	NA	NA	NA	#VALUE!
Mir5134	0	NA	NA	NA	NA	NA	#VALUE!
Bricd5	0	NA	NA	NA	NA	NA	#VALUE!
Mir3547	0	NA	NA	NA	NA	NA	#VALUE!
Mir3082	0	NA	NA	NA	NA	NA	#VALUE!
Nkx2-5	0	NA	NA	NA	NA	NA	#VALUE!
Gm27740	0	NA	NA	NA	NA	NA	#VALUE!
Gm27775	0	NA	NA	NA	NA	NA	#VALUE!
Mir3083	0	NA	NA	NA	NA	NA	#VALUE!
Mir7677	0	NA	NA	NA	NA	NA	#VALUE!
Mir7214	0	NA	NA	NA	NA	NA	#VALUE!
Mir7216	0	NA	NA	NA	NA	NA	#VALUE!
Mir7217	0	NA	NA	NA	NA	NA	#VALUE!
Mir7218	0	NA	NA	NA	NA	NA	#VALUE!
Hmga1-rs1	0	NA	NA	NA	NA	NA	#VALUE!
Clpsl2	0	NA	NA	NA	NA	NA	#VALUE!
Mir6969	0	NA	NA	NA	NA	NA	#VALUE!
4921501E09Rik	0	NA	NA	NA	NA	NA	#VALUE!
Olfr55	0	NA	NA	NA	NA	NA	#VALUE!
Olfr239	0	NA	NA	NA	NA	NA	#VALUE!
Olfr63	0	NA	NA	NA	NA	NA	#VALUE!
Mir219a-1	0	NA	NA	NA	NA	NA	#VALUE!
Mir219c	0	NA	NA	NA	NA	NA	#VALUE!
Mir6971	0	NA	NA	NA	NA	NA	#VALUE!
Mir6970	0	NA	NA	NA	NA	NA	#VALUE!
Mir6974	0	NA	NA	NA	NA	NA	#VALUE!
H2-Q6	0	NA	NA	NA	NA	NA	#VALUE!
H2-Q9	0	NA	NA	NA	NA	NA	#VALUE!
2300002M23Rik	0	NA	NA	NA	NA	NA	#VALUE!
Gm9573	0	NA	NA	NA	NA	NA	#VALUE!
H2-T9	0	NA	NA	NA	NA	NA	#VALUE!
H2-M10.3	0	NA	NA	NA	NA	NA	#VALUE!
H2-M10.4	0	NA	NA	NA	NA	NA	#VALUE!
H2-M11	0	NA	NA	NA	NA	NA	#VALUE!
Olfr90	0	NA	NA	NA	NA	NA	#VALUE!
Olfr91	0	NA	NA	NA	NA	NA	#VALUE!
Olfr92	0	NA	NA	NA	NA	NA	#VALUE!
Olfr93	0	NA	NA	NA	NA	NA	#VALUE!
Olfr95	0	NA	NA	NA	NA	NA	#VALUE!
Olfr96	0	NA	NA	NA	NA	NA	#VALUE!
Olfr97	0	NA	NA	NA	NA	NA	#VALUE!
Olfr101	0	NA	NA	NA	NA	NA	#VALUE!
Olfr102	0	NA	NA	NA	NA	NA	#VALUE!
Olfr100	0	NA	NA	NA	NA	NA	#VALUE!
Olfr103	0	NA	NA	NA	NA	NA	#VALUE!
Olfr107	0	NA	NA	NA	NA	NA	#VALUE!
Olfr108	0	NA	NA	NA	NA	NA	#VALUE!
Olfr109	0	NA	NA	NA	NA	NA	#VALUE!
Olfr112	0	NA	NA	NA	NA	NA	#VALUE!
Olfr113	0	NA	NA	NA	NA	NA	#VALUE!
Olfr114	0	NA	NA	NA	NA	NA	#VALUE!
Olfr115	0	NA	NA	NA	NA	NA	#VALUE!
Olfr116	0	NA	NA	NA	NA	NA	#VALUE!
Olfr117	0	NA	NA	NA	NA	NA	#VALUE!
Olfr118	0	NA	NA	NA	NA	NA	#VALUE!
Olfr119	0	NA	NA	NA	NA	NA	#VALUE!
Olfr120	0	NA	NA	NA	NA	NA	#VALUE!
Olfr121	0	NA	NA	NA	NA	NA	#VALUE!
Olfr122	0	NA	NA	NA	NA	NA	#VALUE!
Olfr123	0	NA	NA	NA	NA	NA	#VALUE!
Olfr124	0	NA	NA	NA	NA	NA	#VALUE!
Olfr125	0	NA	NA	NA	NA	NA	#VALUE!
Olfr126	0	NA	NA	NA	NA	NA	#VALUE!
Olfr127	0	NA	NA	NA	NA	NA	#VALUE!
Olfr128	0	NA	NA	NA	NA	NA	#VALUE!
Olfr761	0	NA	NA	NA	NA	NA	#VALUE!
Olfr129	0	NA	NA	NA	NA	NA	#VALUE!
Olfr130	0	NA	NA	NA	NA	NA	#VALUE!
Olfr131	0	NA	NA	NA	NA	NA	#VALUE!
Olfr132	0	NA	NA	NA	NA	NA	#VALUE!
Olfr133	0	NA	NA	NA	NA	NA	#VALUE!
Olfr134	0	NA	NA	NA	NA	NA	#VALUE!
Olfr135	0	NA	NA	NA	NA	NA	#VALUE!
Olfr138	0	NA	NA	NA	NA	NA	#VALUE!
Olfr137	0	NA	NA	NA	NA	NA	#VALUE!
Olfr136	0	NA	NA	NA	NA	NA	#VALUE!
Esp36	0	NA	NA	NA	NA	NA	#VALUE!
Esp34	0	NA	NA	NA	NA	NA	#VALUE!
Esp31	0	NA	NA	NA	NA	NA	#VALUE!
Esp24	0	NA	NA	NA	NA	NA	#VALUE!
Esp23	0	NA	NA	NA	NA	NA	#VALUE!
Esp18	0	NA	NA	NA	NA	NA	#VALUE!
Esp15	0	NA	NA	NA	NA	NA	#VALUE!
Esp38	0	NA	NA	NA	NA	NA	#VALUE!
Pgk2	0	NA	NA	NA	NA	NA	#VALUE!
Esp8	0	NA	NA	NA	NA	NA	#VALUE!
Esp6Esp5	0	NA	NA	NA	NA	NA	#VALUE!
Esp6	0	NA	NA	NA	NA	NA	#VALUE!
Esp5	0	NA	NA	NA	NA	NA	#VALUE!
Esp4	0	NA	NA	NA	NA	NA	#VALUE!
Esp3	0	NA	NA	NA	NA	NA	#VALUE!
1600014C23Rik	0	NA	NA	NA	NA	NA	#VALUE!
Mir693	0	NA	NA	NA	NA	NA	#VALUE!
1700008K24Rik	0	NA	NA	NA	NA	NA	#VALUE!
Mir669a-6	0	NA	NA	NA	NA	NA	#VALUE!
Mir669a-8	0	NA	NA	NA	NA	NA	#VALUE!
Mir669a-10	0	NA	NA	NA	NA	NA	#VALUE!
Mir669a-11	0	NA	NA	NA	NA	NA	#VALUE!
Mir669a-9	0	NA	NA	NA	NA	NA	#VALUE!
Mir669p-2	0	NA	NA	NA	NA	NA	#VALUE!
Mir669a-7	0	NA	NA	NA	NA	NA	#VALUE!
Mir669p-1	0	NA	NA	NA	NA	NA	#VALUE!
Mir669a-5	0	NA	NA	NA	NA	NA	#VALUE!
Mir669a-4	0	NA	NA	NA	NA	NA	#VALUE!
Mir669a-12	0	NA	NA	NA	NA	NA	#VALUE!
C330011F03Rik	0	NA	NA	NA	NA	NA	#VALUE!
4932415M13Rik	0	NA	NA	NA	NA	NA	#VALUE!
1700025K24Rik	0	NA	NA	NA	NA	NA	#VALUE!
Mir7b	0	NA	NA	NA	NA	NA	#VALUE!
Mir6977	0	NA	NA	NA	NA	NA	#VALUE!
Znrf4	0	NA	NA	NA	NA	NA	#VALUE!
Fut4-ps1	0	NA	NA	NA	NA	NA	#VALUE!
Mir6978	0	NA	NA	NA	NA	NA	#VALUE!
Vmn2r120	0	NA	NA	NA	NA	NA	#VALUE!
Mir6420	0	NA	NA	NA	NA	NA	#VALUE!
4930429F11Rik	0	NA	NA	NA	NA	NA	#VALUE!
C330024C12Rik	0	NA	NA	NA	NA	NA	#VALUE!
Fshr	0	NA	NA	NA	NA	NA	#VALUE!
Gm4719	0	NA	NA	NA	NA	NA	#VALUE!
Vmn1r238	0	NA	NA	NA	NA	NA	#VALUE!
Lyzl1	0	NA	NA	NA	NA	NA	#VALUE!
Mir1893	0	NA	NA	NA	NA	NA	#VALUE!
4921524L21Rik	0	NA	NA	NA	NA	NA	#VALUE!
Cetn1	0	NA	NA	NA	NA	NA	#VALUE!
Mir133a-1	0	NA	NA	NA	NA	NA	#VALUE!
Mir1b	0	NA	NA	NA	NA	NA	#VALUE!
Mir1a-2	0	NA	NA	NA	NA	NA	#VALUE!
Mir1901	0	NA	NA	NA	NA	NA	#VALUE!
8430422H06Rik	0	NA	NA	NA	NA	NA	#VALUE!
4921533I20Rik	0	NA	NA	NA	NA	NA	#VALUE!
4930545E07Rik	0	NA	NA	NA	NA	NA	#VALUE!
Mir187	0	NA	NA	NA	NA	NA	#VALUE!
4930474G06Rik	0	NA	NA	NA	NA	NA	#VALUE!
4930527G23Rik	0	NA	NA	NA	NA	NA	#VALUE!
Mir6361	0	NA	NA	NA	NA	NA	#VALUE!
Gm6756	0	NA	NA	NA	NA	NA	#VALUE!
Gm37013	0	NA	NA	NA	NA	NA	#VALUE!
Pcdha4	0	NA	NA	NA	NA	NA	#VALUE!
Gm38666	0	NA	NA	NA	NA	NA	#VALUE!
Pcdha6	0	NA	NA	NA	NA	NA	#VALUE!
Pcdha7-g	0	NA	NA	NA	NA	NA	#VALUE!
Pcdha7	0	NA	NA	NA	NA	NA	#VALUE!
Mir6980	0	NA	NA	NA	NA	NA	#VALUE!
Kctd16	0	NA	NA	NA	NA	NA	#VALUE!
Scgb3a2	0	NA	NA	NA	NA	NA	#VALUE!
Gm94	0	NA	NA	NA	NA	NA	#VALUE!
Spinkl	0	NA	NA	NA	NA	NA	#VALUE!
Spink11	0	NA	NA	NA	NA	NA	#VALUE!
Npy6r	0	NA	NA	NA	NA	NA	#VALUE!
Gm5095	0	NA	NA	NA	NA	NA	#VALUE!
1700044K03Rik	0	NA	NA	NA	NA	NA	#VALUE!
Fam170a	0	NA	NA	NA	NA	NA	#VALUE!
Mir28a	0	NA	NA	NA	NA	NA	#VALUE!
Ftmt	0	NA	NA	NA	NA	NA	#VALUE!
Zfp474	0	NA	NA	NA	NA	NA	#VALUE!
1700034E13Rik	0	NA	NA	NA	NA	NA	#VALUE!
Gykl1	0	NA	NA	NA	NA	NA	#VALUE!
Mir467f	0	NA	NA	NA	NA	NA	#VALUE!
9330117O12Rik	0	NA	NA	NA	NA	NA	#VALUE!
1700066O22Rik	0	NA	NA	NA	NA	NA	#VALUE!
Mir6355	0	NA	NA	NA	NA	NA	#VALUE!
Mir7220	0	NA	NA	NA	NA	NA	#VALUE!
Mir6982	0	NA	NA	NA	NA	NA	#VALUE!
Mir6983	0	NA	NA	NA	NA	NA	#VALUE!
Spink7	0	NA	NA	NA	NA	NA	#VALUE!
Mir694	0	NA	NA	NA	NA	NA	#VALUE!
Gm19784	0	NA	NA	NA	NA	NA	#VALUE!
Mir7219	0	NA	NA	NA	NA	NA	#VALUE!
Mir6356	0	NA	NA	NA	NA	NA	#VALUE!
Mir145b	0	NA	NA	NA	NA	NA	#VALUE!
Mir6357	0	NA	NA	NA	NA	NA	#VALUE!
Mir5127	0	NA	NA	NA	NA	NA	#VALUE!
Mir5112	0	NA	NA	NA	NA	NA	#VALUE!
Mir6359	0	NA	NA	NA	NA	NA	#VALUE!
Clcf1-pold4	0	NA	NA	NA	NA	NA	#VALUE!
Mir6985	0	NA	NA	NA	NA	NA	#VALUE!
Gm21992	0	NA	NA	NA	NA	NA	#VALUE!
Mir6987	0	NA	NA	NA	NA	NA	#VALUE!
Mir5046	0	NA	NA	NA	NA	NA	#VALUE!
Slc22a19	0	NA	NA	NA	NA	NA	#VALUE!
Lbhd1	0	NA	NA	NA	NA	NA	#VALUE!
Mir6367	0	NA	NA	NA	NA	NA	#VALUE!
Ms4a13	0	NA	NA	NA	NA	NA	#VALUE!
Oosp2	0	NA	NA	NA	NA	NA	#VALUE!
Olfr1418	0	NA	NA	NA	NA	NA	#VALUE!
Olfr1419	0	NA	NA	NA	NA	NA	#VALUE!
Mir6994	0	NA	NA	NA	NA	NA	#VALUE!
Olfr1423	0	NA	NA	NA	NA	NA	#VALUE!
Olfr1424	0	NA	NA	NA	NA	NA	#VALUE!
Mir466f-1	0	NA	NA	NA	NA	NA	#VALUE!
Olfr1425	0	NA	NA	NA	NA	NA	#VALUE!
Olfr1428	0	NA	NA	NA	NA	NA	#VALUE!
Olfr76	0	NA	NA	NA	NA	NA	#VALUE!
Olfr1431	0	NA	NA	NA	NA	NA	#VALUE!
Olfr1432	0	NA	NA	NA	NA	NA	#VALUE!
Olfr262	0	NA	NA	NA	NA	NA	#VALUE!
Olfr235	0	NA	NA	NA	NA	NA	#VALUE!
Olfr1434	0	NA	NA	NA	NA	NA	#VALUE!
Olfr1436	0	NA	NA	NA	NA	NA	#VALUE!
Olfr1437	0	NA	NA	NA	NA	NA	#VALUE!
Olfr1440	0	NA	NA	NA	NA	NA	#VALUE!
Olfr1441	0	NA	NA	NA	NA	NA	#VALUE!
Zfp91Cntf	0	NA	NA	NA	NA	NA	#VALUE!
Olfr1447	0	NA	NA	NA	NA	NA	#VALUE!
Olfr1448	0	NA	NA	NA	NA	NA	#VALUE!
Olfr1449	0	NA	NA	NA	NA	NA	#VALUE!
Olfr1450	0	NA	NA	NA	NA	NA	#VALUE!
Olfr1451	0	NA	NA	NA	NA	NA	#VALUE!
Olfr1453	0	NA	NA	NA	NA	NA	#VALUE!
Olfr1454	0	NA	NA	NA	NA	NA	#VALUE!
Olfr1457	0	NA	NA	NA	NA	NA	#VALUE!
Olfr1459	0	NA	NA	NA	NA	NA	#VALUE!
Olfr1461	0	NA	NA	NA	NA	NA	#VALUE!
Olfr1462	0	NA	NA	NA	NA	NA	#VALUE!
Olfr1463	0	NA	NA	NA	NA	NA	#VALUE!
Olfr1465	0	NA	NA	NA	NA	NA	#VALUE!
Olfr1466	0	NA	NA	NA	NA	NA	#VALUE!
Olfr1467	0	NA	NA	NA	NA	NA	#VALUE!
Olfr1469	0	NA	NA	NA	NA	NA	#VALUE!
Olfr1471	0	NA	NA	NA	NA	NA	#VALUE!
Olfr1472	0	NA	NA	NA	NA	NA	#VALUE!
Olfr1474	0	NA	NA	NA	NA	NA	#VALUE!
Olfr1475	0	NA	NA	NA	NA	NA	#VALUE!
Olfr1477	0	NA	NA	NA	NA	NA	#VALUE!
Olfr1480	0	NA	NA	NA	NA	NA	#VALUE!
Olfr1484	0	NA	NA	NA	NA	NA	#VALUE!
Olfr1487	0	NA	NA	NA	NA	NA	#VALUE!
Olfr1489	0	NA	NA	NA	NA	NA	#VALUE!
Olfr1490	0	NA	NA	NA	NA	NA	#VALUE!
Olfr1491	0	NA	NA	NA	NA	NA	#VALUE!
Olfr1494	0	NA	NA	NA	NA	NA	#VALUE!
Olfr1495	0	NA	NA	NA	NA	NA	#VALUE!
Olfr1496	0	NA	NA	NA	NA	NA	#VALUE!
Olfr1499	0	NA	NA	NA	NA	NA	#VALUE!
Olfr1501	0	NA	NA	NA	NA	NA	#VALUE!
Olfr1502	0	NA	NA	NA	NA	NA	#VALUE!
Olfr1504	0	NA	NA	NA	NA	NA	#VALUE!
Olfr1505	0	NA	NA	NA	NA	NA	#VALUE!
Rnu6	0	NA	NA	NA	NA	NA	#VALUE!
Mir496b	0	NA	NA	NA	NA	NA	#VALUE!
Foxb2	0	NA	NA	NA	NA	NA	#VALUE!
Mir204	0	NA	NA	NA	NA	NA	#VALUE!
Snora19	0	NA	NA	NA	NA	NA	#VALUE!
Gm38437	0	NA	NA	NA	NA	NA	#VALUE!
Mir3084-1	0	NA	NA	NA	NA	NA	#VALUE!
D930032P07Rik	0	NA	NA	NA	NA	NA	#VALUE!
Mir101b	0	NA	NA	NA	NA	NA	#VALUE!
Gm6642	0	NA	NA	NA	NA	NA	#VALUE!
Mir107	0	NA	NA	NA	NA	NA	#VALUE!
1700122C19Rik	0	NA	NA	NA	NA	NA	#VALUE!
Mir8092	0	NA	NA	NA	NA	NA	#VALUE!
Opalin	0	NA	NA	NA	NA	NA	#VALUE!
Mir3085	0	NA	NA	NA	NA	NA	#VALUE!
Mir5114	0	NA	NA	NA	NA	NA	#VALUE!
Mir6405	0	NA	NA	NA	NA	NA	#VALUE!
1700039E22Rik	0	NA	NA	NA	NA	NA	#VALUE!
4933429K18Rik	0	NA	NA	NA	NA	NA	#VALUE!
Mir146b	0	NA	NA	NA	NA	NA	#VALUE!
Mir6995	0	NA	NA	NA	NA	NA	#VALUE!
Cfap58	0	NA	NA	NA	NA	NA	#VALUE!
Ins1	0	NA	NA	NA	NA	NA	#VALUE!
Mir6715	0	NA	NA	NA	NA	NA	#VALUE!
Ccdc172	0	NA	NA	NA	NA	NA	#VALUE!
2700089I24Rik	0	NA	NA	NA	NA	NA	#VALUE!
Mir466b-2	0	NA	NA	NA	NA	NA	#VALUE!
1700080N15Rik	0	NA	NA	NA	NA	NA	#VALUE!
Mir466d	0	NA	NA	NA	NA	NA	#VALUE!
Mir466m	0	NA	NA	NA	NA	NA	#VALUE!
Mir669f	0	NA	NA	NA	NA	NA	#VALUE!
Mir669d	0	NA	NA	NA	NA	NA	#VALUE!
Mir669l	0	NA	NA	NA	NA	NA	#VALUE!
Mir669d-2	0	NA	NA	NA	NA	NA	#VALUE!
Mir297a-3	0	NA	NA	NA	NA	NA	#VALUE!
Mir297a-4	0	NA	NA	NA	NA	NA	#VALUE!
Mir297a-2	0	NA	NA	NA	NA	NA	#VALUE!
Mir466b-4	0	NA	NA	NA	NA	NA	#VALUE!
Mir466b-6	0	NA	NA	NA	NA	NA	#VALUE!
Mir466b-5	0	NA	NA	NA	NA	NA	#VALUE!
Mir466b-7	0	NA	NA	NA	NA	NA	#VALUE!
Mir466b-1	0	NA	NA	NA	NA	NA	#VALUE!
Mir669a-3	0	NA	NA	NA	NA	NA	#VALUE!
Mir669k	0	NA	NA	NA	NA	NA	#VALUE!
Mir467a-8	0	NA	NA	NA	NA	NA	#VALUE!
Mir467a-2	0	NA	NA	NA	NA	NA	#VALUE!
Mir467a-9	0	NA	NA	NA	NA	NA	#VALUE!
Mir467a-7	0	NA	NA	NA	NA	NA	#VALUE!
Mir467a-5	0	NA	NA	NA	NA	NA	#VALUE!
Mir467a-4	0	NA	NA	NA	NA	NA	#VALUE!
Mir467a-1	0	NA	NA	NA	NA	NA	#VALUE!
Mir466b-8	0	NA	NA	NA	NA	NA	#VALUE!
Mir466e	0	NA	NA	NA	NA	NA	#VALUE!
Mir669a-2	0	NA	NA	NA	NA	NA	#VALUE!
Mir669a-1	0	NA	NA	NA	NA	NA	#VALUE!
Mir669g	0	NA	NA	NA	NA	NA	#VALUE!
Mir669j	0	NA	NA	NA	NA	NA	#VALUE!
Mir467b	0	NA	NA	NA	NA	NA	#VALUE!
Gm25285	0	NA	NA	NA	NA	NA	#VALUE!
Mir466c-2	0	NA	NA	NA	NA	NA	#VALUE!
Mir466c-1	0	NA	NA	NA	NA	NA	#VALUE!
Mir467a-10	0	NA	NA	NA	NA	NA	#VALUE!
Mir467a-3	0	NA	NA	NA	NA	NA	#VALUE!
Mir467a-6	0	NA	NA	NA	NA	NA	#VALUE!
Mir466b-3	0	NA	NA	NA	NA	NA	#VALUE!
Mir467d	0	NA	NA	NA	NA	NA	#VALUE!
Mir297b	0	NA	NA	NA	NA	NA	#VALUE!
Mir669o	0	NA	NA	NA	NA	NA	#VALUE!
Mir466g	0	NA	NA	NA	NA	NA	#VALUE!
Mir466l	0	NA	NA	NA	NA	NA	#VALUE!
Mir669i	0	NA	NA	NA	NA	NA	#VALUE!
Mir511	0	NA	NA	NA	NA	NA	#VALUE!
4930515L03Rik	0	NA	NA	NA	NA	NA	#VALUE!
Mir6419	0	NA	NA	NA	NA	NA	#VALUE!
H2afb1	0	NA	NA	NA	NA	NA	#VALUE!
Ptf1aos	0	NA	NA	NA	NA	NA	#VALUE!
Ptf1a	0	NA	NA	NA	NA	NA	#VALUE!
Mir3967	0	NA	NA	NA	NA	NA	#VALUE!
Il1f5	0	NA	NA	NA	NA	NA	#VALUE!
Mir3087	0	NA	NA	NA	NA	NA	#VALUE!
Lcn10	0	NA	NA	NA	NA	NA	#VALUE!
Lcn11	0	NA	NA	NA	NA	NA	#VALUE!
Gm13539	0	NA	NA	NA	NA	NA	#VALUE!
Lcn9	0	NA	NA	NA	NA	NA	#VALUE!
Sohlh1	0	NA	NA	NA	NA	NA	#VALUE!
Mir6996	0	NA	NA	NA	NA	NA	#VALUE!
Mir126b	0	NA	NA	NA	NA	NA	#VALUE!
Dbhos	0	NA	NA	NA	NA	NA	#VALUE!
Mir3088	0	NA	NA	NA	NA	NA	#VALUE!
Mir219a-2	0	NA	NA	NA	NA	NA	#VALUE!
Mir219b	0	NA	NA	NA	NA	NA	#VALUE!
Mir3089	0	NA	NA	NA	NA	NA	#VALUE!
Gm5424	0	NA	NA	NA	NA	NA	#VALUE!
Mir8093	0	NA	NA	NA	NA	NA	#VALUE!
Snord14a	0	NA	NA	NA	NA	NA	#VALUE!
4930402F06Rik	0	NA	NA	NA	NA	NA	#VALUE!
Olfr338	0	NA	NA	NA	NA	NA	#VALUE!
Olfr339	0	NA	NA	NA	NA	NA	#VALUE!
Olfr340	0	NA	NA	NA	NA	NA	#VALUE!
Olfr341	0	NA	NA	NA	NA	NA	#VALUE!
Olfr342	0	NA	NA	NA	NA	NA	#VALUE!
Olfr344	0	NA	NA	NA	NA	NA	#VALUE!
Olfr345	0	NA	NA	NA	NA	NA	#VALUE!
Olfr346	0	NA	NA	NA	NA	NA	#VALUE!
Olfr348	0	NA	NA	NA	NA	NA	#VALUE!
Olfr50	0	NA	NA	NA	NA	NA	#VALUE!
Olfr3	0	NA	NA	NA	NA	NA	#VALUE!
Olfr350	0	NA	NA	NA	NA	NA	#VALUE!
Olfr351	0	NA	NA	NA	NA	NA	#VALUE!
Olfr352	0	NA	NA	NA	NA	NA	#VALUE!
Olfr353	0	NA	NA	NA	NA	NA	#VALUE!
Olfr354	0	NA	NA	NA	NA	NA	#VALUE!
Olfr355	0	NA	NA	NA	NA	NA	#VALUE!
Olfr356	0	NA	NA	NA	NA	NA	#VALUE!
Olfr357	0	NA	NA	NA	NA	NA	#VALUE!
Olfr358	0	NA	NA	NA	NA	NA	#VALUE!
Olfr360	0	NA	NA	NA	NA	NA	#VALUE!
Olfr361	0	NA	NA	NA	NA	NA	#VALUE!
Olfr362	0	NA	NA	NA	NA	NA	#VALUE!
Olfr365	0	NA	NA	NA	NA	NA	#VALUE!
Olfr366	0	NA	NA	NA	NA	NA	#VALUE!
Olfr367-ps	0	NA	NA	NA	NA	NA	#VALUE!
Olfr368	0	NA	NA	NA	NA	NA	#VALUE!
Snord90	0	NA	NA	NA	NA	NA	#VALUE!
Mir181a-2	0	NA	NA	NA	NA	NA	#VALUE!
Mir181b-2	0	NA	NA	NA	NA	NA	#VALUE!
Mir6336	0	NA	NA	NA	NA	NA	#VALUE!
Mir5129	0	NA	NA	NA	NA	NA	#VALUE!
1700019E08Rik	0	NA	NA	NA	NA	NA	#VALUE!
1700057H21Rik	0	NA	NA	NA	NA	NA	#VALUE!
Tas2r134	0	NA	NA	NA	NA	NA	#VALUE!
Gm13490	0	NA	NA	NA	NA	NA	#VALUE!
Mir195b	0	NA	NA	NA	NA	NA	#VALUE!
Mir6337	0	NA	NA	NA	NA	NA	#VALUE!
Gm1322	0	NA	NA	NA	NA	NA	#VALUE!
Mir7224	0	NA	NA	NA	NA	NA	#VALUE!
Mir6335	0	NA	NA	NA	NA	NA	#VALUE!
8430437L04Rik	0	NA	NA	NA	NA	NA	#VALUE!
4930441J16Rik	0	NA	NA	NA	NA	NA	#VALUE!
LOC102634401	0	NA	NA	NA	NA	NA	#VALUE!
9430019J16Rik	0	NA	NA	NA	NA	NA	#VALUE!
Gm6793	0	NA	NA	NA	NA	NA	#VALUE!
Gm13752	0	NA	NA	NA	NA	NA	#VALUE!
Zswim2	0	NA	NA	NA	NA	NA	#VALUE!
Mir130a	0	NA	NA	NA	NA	NA	#VALUE!
Olfr988	0	NA	NA	NA	NA	NA	#VALUE!
Olfr992	0	NA	NA	NA	NA	NA	#VALUE!
Olfr993	0	NA	NA	NA	NA	NA	#VALUE!
Olfr994	0	NA	NA	NA	NA	NA	#VALUE!
Olfr995	0	NA	NA	NA	NA	NA	#VALUE!
Olfr996	0	NA	NA	NA	NA	NA	#VALUE!
Olfr998	0	NA	NA	NA	NA	NA	#VALUE!
Olfr1000	0	NA	NA	NA	NA	NA	#VALUE!
Olfr1002	0	NA	NA	NA	NA	NA	#VALUE!
Olfr1006	0	NA	NA	NA	NA	NA	#VALUE!
Olfr1009	0	NA	NA	NA	NA	NA	#VALUE!
Olfr1010	0	NA	NA	NA	NA	NA	#VALUE!
Olfr1012	0	NA	NA	NA	NA	NA	#VALUE!
Olfr1013	0	NA	NA	NA	NA	NA	#VALUE!
Olfr1014	0	NA	NA	NA	NA	NA	#VALUE!
Olfr1015	0	NA	NA	NA	NA	NA	#VALUE!
Olfr1016	0	NA	NA	NA	NA	NA	#VALUE!
Olfr1018	0	NA	NA	NA	NA	NA	#VALUE!
Olfr1019	0	NA	NA	NA	NA	NA	#VALUE!
Olfr1020	0	NA	NA	NA	NA	NA	#VALUE!
Olfr1022	0	NA	NA	NA	NA	NA	#VALUE!
Olfr1023	0	NA	NA	NA	NA	NA	#VALUE!
Olfr1024	0	NA	NA	NA	NA	NA	#VALUE!
Olfr1026	0	NA	NA	NA	NA	NA	#VALUE!
Olfr1028	0	NA	NA	NA	NA	NA	#VALUE!
Olfr1032	0	NA	NA	NA	NA	NA	#VALUE!
Olfr1037	0	NA	NA	NA	NA	NA	#VALUE!
Olfr1038-ps	0	NA	NA	NA	NA	NA	#VALUE!
Olfr1039	0	NA	NA	NA	NA	NA	#VALUE!
Olfr1040	0	NA	NA	NA	NA	NA	#VALUE!
Olfr1042	0	NA	NA	NA	NA	NA	#VALUE!
Olfr1043	0	NA	NA	NA	NA	NA	#VALUE!
Olfr1044	0	NA	NA	NA	NA	NA	#VALUE!
Olfr52	0	NA	NA	NA	NA	NA	#VALUE!
Olfr1045	0	NA	NA	NA	NA	NA	#VALUE!
Olfr1046	0	NA	NA	NA	NA	NA	#VALUE!
Olfr1047	0	NA	NA	NA	NA	NA	#VALUE!
Olfr1048	0	NA	NA	NA	NA	NA	#VALUE!
Olfr1049	0	NA	NA	NA	NA	NA	#VALUE!
Olfr1051	0	NA	NA	NA	NA	NA	#VALUE!
Olfr1052	0	NA	NA	NA	NA	NA	#VALUE!
Olfr1053	0	NA	NA	NA	NA	NA	#VALUE!
Olfr1054	0	NA	NA	NA	NA	NA	#VALUE!
Olfr1055	0	NA	NA	NA	NA	NA	#VALUE!
Olfr1056	0	NA	NA	NA	NA	NA	#VALUE!
Olfr1057	0	NA	NA	NA	NA	NA	#VALUE!
Olfr1058	0	NA	NA	NA	NA	NA	#VALUE!
Olfr1061	0	NA	NA	NA	NA	NA	#VALUE!
Olfr1062	0	NA	NA	NA	NA	NA	#VALUE!
Olfr1065	0	NA	NA	NA	NA	NA	#VALUE!
Olfr1066	0	NA	NA	NA	NA	NA	#VALUE!
Olfr228	0	NA	NA	NA	NA	NA	#VALUE!
Olfr1076	0	NA	NA	NA	NA	NA	#VALUE!
Olfr1077-ps1	0	NA	NA	NA	NA	NA	#VALUE!
Olfr1079	0	NA	NA	NA	NA	NA	#VALUE!
Olfr1080	0	NA	NA	NA	NA	NA	#VALUE!
Olfr1082	0	NA	NA	NA	NA	NA	#VALUE!
Olfr1084	0	NA	NA	NA	NA	NA	#VALUE!
Olfr1085	0	NA	NA	NA	NA	NA	#VALUE!
Olfr1086	0	NA	NA	NA	NA	NA	#VALUE!
Olfr1087	0	NA	NA	NA	NA	NA	#VALUE!
Olfr1089	0	NA	NA	NA	NA	NA	#VALUE!
Olfr1093	0	NA	NA	NA	NA	NA	#VALUE!
Olfr141	0	NA	NA	NA	NA	NA	#VALUE!
Olfr1094	0	NA	NA	NA	NA	NA	#VALUE!
Olfr1095	0	NA	NA	NA	NA	NA	#VALUE!
Olfr1097	0	NA	NA	NA	NA	NA	#VALUE!
Olfr1098	0	NA	NA	NA	NA	NA	#VALUE!
Olfr1099	0	NA	NA	NA	NA	NA	#VALUE!
Olfr1100	0	NA	NA	NA	NA	NA	#VALUE!
Olfr1101	0	NA	NA	NA	NA	NA	#VALUE!
Olfr1102	0	NA	NA	NA	NA	NA	#VALUE!
Olfr1104	0	NA	NA	NA	NA	NA	#VALUE!
Olfr1105	0	NA	NA	NA	NA	NA	#VALUE!
Olfr1106	0	NA	NA	NA	NA	NA	#VALUE!
Olfr1107	0	NA	NA	NA	NA	NA	#VALUE!
Olfr1109	0	NA	NA	NA	NA	NA	#VALUE!
Olfr1110	0	NA	NA	NA	NA	NA	#VALUE!
Olfr1111	0	NA	NA	NA	NA	NA	#VALUE!
Olfr1112	0	NA	NA	NA	NA	NA	#VALUE!
Olfr1113	0	NA	NA	NA	NA	NA	#VALUE!
Olfr1115	0	NA	NA	NA	NA	NA	#VALUE!
Olfr1116	0	NA	NA	NA	NA	NA	#VALUE!
Olfr1118	0	NA	NA	NA	NA	NA	#VALUE!
Olfr1120	0	NA	NA	NA	NA	NA	#VALUE!
Olfr1121	0	NA	NA	NA	NA	NA	#VALUE!
Olfr1122	0	NA	NA	NA	NA	NA	#VALUE!
Olfr1123	0	NA	NA	NA	NA	NA	#VALUE!
Olfr1126	0	NA	NA	NA	NA	NA	#VALUE!
Pramel7	0	NA	NA	NA	NA	NA	#VALUE!
Pramel6	0	NA	NA	NA	NA	NA	#VALUE!
Olfr153	0	NA	NA	NA	NA	NA	#VALUE!
Olfr1128	0	NA	NA	NA	NA	NA	#VALUE!
Olfr1129	0	NA	NA	NA	NA	NA	#VALUE!
Olfr1130	0	NA	NA	NA	NA	NA	#VALUE!
Olfr1131	0	NA	NA	NA	NA	NA	#VALUE!
Olfr1132	0	NA	NA	NA	NA	NA	#VALUE!
Olfr1133	0	NA	NA	NA	NA	NA	#VALUE!
Olfr1134	0	NA	NA	NA	NA	NA	#VALUE!
Olfr1135	0	NA	NA	NA	NA	NA	#VALUE!
Olfr1136	0	NA	NA	NA	NA	NA	#VALUE!
Olfr1137	0	NA	NA	NA	NA	NA	#VALUE!
Olfr1138	0	NA	NA	NA	NA	NA	#VALUE!
Olfr1140	0	NA	NA	NA	NA	NA	#VALUE!
Olfr1141	0	NA	NA	NA	NA	NA	#VALUE!
Olfr152	0	NA	NA	NA	NA	NA	#VALUE!
Olfr1143	0	NA	NA	NA	NA	NA	#VALUE!
Olfr1145	0	NA	NA	NA	NA	NA	#VALUE!
Olfr1148	0	NA	NA	NA	NA	NA	#VALUE!
Olfr1151	0	NA	NA	NA	NA	NA	#VALUE!
Olfr1152	0	NA	NA	NA	NA	NA	#VALUE!
Olfr1153	0	NA	NA	NA	NA	NA	#VALUE!
Olfr1154	0	NA	NA	NA	NA	NA	#VALUE!
Olfr1155	0	NA	NA	NA	NA	NA	#VALUE!
Olfr1156	0	NA	NA	NA	NA	NA	#VALUE!
Olfr1157	0	NA	NA	NA	NA	NA	#VALUE!
Olfr74	0	NA	NA	NA	NA	NA	#VALUE!
Olfr1158	0	NA	NA	NA	NA	NA	#VALUE!
Olfr1160	0	NA	NA	NA	NA	NA	#VALUE!
Olfr1161	0	NA	NA	NA	NA	NA	#VALUE!
Olfr73	0	NA	NA	NA	NA	NA	#VALUE!
Olfr1162	0	NA	NA	NA	NA	NA	#VALUE!
Olfr1163	0	NA	NA	NA	NA	NA	#VALUE!
Olfr1164	0	NA	NA	NA	NA	NA	#VALUE!
Olfr1166	0	NA	NA	NA	NA	NA	#VALUE!
Olfr1167	0	NA	NA	NA	NA	NA	#VALUE!
Olfr1168	0	NA	NA	NA	NA	NA	#VALUE!
Olfr1170	0	NA	NA	NA	NA	NA	#VALUE!
Olfr1173	0	NA	NA	NA	NA	NA	#VALUE!
Olfr1176	0	NA	NA	NA	NA	NA	#VALUE!
Olfr1178	0	NA	NA	NA	NA	NA	#VALUE!
Olfr1179	0	NA	NA	NA	NA	NA	#VALUE!
Olfr1180	0	NA	NA	NA	NA	NA	#VALUE!
Olfr1181	0	NA	NA	NA	NA	NA	#VALUE!
Olfr1182	0	NA	NA	NA	NA	NA	#VALUE!
Olfr1183	0	NA	NA	NA	NA	NA	#VALUE!
Olfr1184	0	NA	NA	NA	NA	NA	#VALUE!
Olfr1186	0	NA	NA	NA	NA	NA	#VALUE!
Olfr1189	0	NA	NA	NA	NA	NA	#VALUE!
Olfr1193	0	NA	NA	NA	NA	NA	#VALUE!
Olfr1196	0	NA	NA	NA	NA	NA	#VALUE!
Olfr1197	0	NA	NA	NA	NA	NA	#VALUE!
Olfr1198	0	NA	NA	NA	NA	NA	#VALUE!
Olfr1199	0	NA	NA	NA	NA	NA	#VALUE!
Olfr1200	0	NA	NA	NA	NA	NA	#VALUE!
Olfr1202	0	NA	NA	NA	NA	NA	#VALUE!
Olfr1205	0	NA	NA	NA	NA	NA	#VALUE!
Olfr1204	0	NA	NA	NA	NA	NA	#VALUE!
Olfr1206	0	NA	NA	NA	NA	NA	#VALUE!
Olfr1208	0	NA	NA	NA	NA	NA	#VALUE!
Olfr1209	0	NA	NA	NA	NA	NA	#VALUE!
Olfr1211	0	NA	NA	NA	NA	NA	#VALUE!
Olfr1212	0	NA	NA	NA	NA	NA	#VALUE!
Olfr1213	0	NA	NA	NA	NA	NA	#VALUE!
Olfr1214	0	NA	NA	NA	NA	NA	#VALUE!
Olfr1215	0	NA	NA	NA	NA	NA	#VALUE!
Olfr1216	0	NA	NA	NA	NA	NA	#VALUE!
Olfr1217	0	NA	NA	NA	NA	NA	#VALUE!
Olfr1218	0	NA	NA	NA	NA	NA	#VALUE!
Olfr1219	0	NA	NA	NA	NA	NA	#VALUE!
Olfr1220	0	NA	NA	NA	NA	NA	#VALUE!
Olfr1221	0	NA	NA	NA	NA	NA	#VALUE!
Olfr1222	0	NA	NA	NA	NA	NA	#VALUE!
Olfr1223	0	NA	NA	NA	NA	NA	#VALUE!
Olfr1225	0	NA	NA	NA	NA	NA	#VALUE!
Olfr1226	0	NA	NA	NA	NA	NA	#VALUE!
Olfr1228	0	NA	NA	NA	NA	NA	#VALUE!
Olfr1229	0	NA	NA	NA	NA	NA	#VALUE!
Olfr1230	0	NA	NA	NA	NA	NA	#VALUE!
Olfr1231	0	NA	NA	NA	NA	NA	#VALUE!
Olfr1232	0	NA	NA	NA	NA	NA	#VALUE!
Olfr1233	0	NA	NA	NA	NA	NA	#VALUE!
Olfr1234	0	NA	NA	NA	NA	NA	#VALUE!
Olfr1238	0	NA	NA	NA	NA	NA	#VALUE!
Olfr1239	0	NA	NA	NA	NA	NA	#VALUE!
Olfr1240	0	NA	NA	NA	NA	NA	#VALUE!
Olfr1241	0	NA	NA	NA	NA	NA	#VALUE!
Olfr1242	0	NA	NA	NA	NA	NA	#VALUE!
Olfr1243	0	NA	NA	NA	NA	NA	#VALUE!
Olfr1245	0	NA	NA	NA	NA	NA	#VALUE!
Olfr1246	0	NA	NA	NA	NA	NA	#VALUE!
Olfr1247	0	NA	NA	NA	NA	NA	#VALUE!
Olfr1248	0	NA	NA	NA	NA	NA	#VALUE!
Olfr1249	0	NA	NA	NA	NA	NA	#VALUE!
Olfr1250	0	NA	NA	NA	NA	NA	#VALUE!
Olfr1251	0	NA	NA	NA	NA	NA	#VALUE!
Olfr1252	0	NA	NA	NA	NA	NA	#VALUE!
Olfr1254	0	NA	NA	NA	NA	NA	#VALUE!
Olfr1255	0	NA	NA	NA	NA	NA	#VALUE!
Olfr1256	0	NA	NA	NA	NA	NA	#VALUE!
Olfr48	0	NA	NA	NA	NA	NA	#VALUE!
Olfr1257	0	NA	NA	NA	NA	NA	#VALUE!
Olfr1258	0	NA	NA	NA	NA	NA	#VALUE!
Olfr1260	0	NA	NA	NA	NA	NA	#VALUE!
Olfr1261	0	NA	NA	NA	NA	NA	#VALUE!
Olfr1262	0	NA	NA	NA	NA	NA	#VALUE!
Olfr1263	0	NA	NA	NA	NA	NA	#VALUE!
Olfr1264	0	NA	NA	NA	NA	NA	#VALUE!
Olfr1265	0	NA	NA	NA	NA	NA	#VALUE!
Olfr140	0	NA	NA	NA	NA	NA	#VALUE!
Olfr1269	0	NA	NA	NA	NA	NA	#VALUE!
Olfr32	0	NA	NA	NA	NA	NA	#VALUE!
Olfr1270	0	NA	NA	NA	NA	NA	#VALUE!
Olfr1506	0	NA	NA	NA	NA	NA	#VALUE!
Gm13769	0	NA	NA	NA	NA	NA	#VALUE!
Olfr142	0	NA	NA	NA	NA	NA	#VALUE!
Olfr1271	0	NA	NA	NA	NA	NA	#VALUE!
Olfr1272	0	NA	NA	NA	NA	NA	#VALUE!
Olfr1273-ps	0	NA	NA	NA	NA	NA	#VALUE!
Olfr1274-ps	0	NA	NA	NA	NA	NA	#VALUE!
Mir7000	0	NA	NA	NA	NA	NA	#VALUE!
Mir7221	0	NA	NA	NA	NA	NA	#VALUE!
Mir7222	0	NA	NA	NA	NA	NA	#VALUE!
Mir129-2	0	NA	NA	NA	NA	NA	#VALUE!
Mir129b	0	NA	NA	NA	NA	NA	#VALUE!
BC016548	0	NA	NA	NA	NA	NA	#VALUE!
Mir1902	0	NA	NA	NA	NA	NA	#VALUE!
Fshb	0	NA	NA	NA	NA	NA	#VALUE!
Olfr1275	0	NA	NA	NA	NA	NA	#VALUE!
Olfr1276	0	NA	NA	NA	NA	NA	#VALUE!
Olfr1277	0	NA	NA	NA	NA	NA	#VALUE!
Olfr1278	0	NA	NA	NA	NA	NA	#VALUE!
Olfr1279	0	NA	NA	NA	NA	NA	#VALUE!
Olfr1280	0	NA	NA	NA	NA	NA	#VALUE!
Olfr1281	0	NA	NA	NA	NA	NA	#VALUE!
Olfr1282	0	NA	NA	NA	NA	NA	#VALUE!
Olfr1283	0	NA	NA	NA	NA	NA	#VALUE!
Olfr1284	0	NA	NA	NA	NA	NA	#VALUE!
Olfr1286	0	NA	NA	NA	NA	NA	#VALUE!
Olfr1287	0	NA	NA	NA	NA	NA	#VALUE!
Olfr1288	0	NA	NA	NA	NA	NA	#VALUE!
Olfr1289	0	NA	NA	NA	NA	NA	#VALUE!
Olfr1290	0	NA	NA	NA	NA	NA	#VALUE!
Olfr1294	0	NA	NA	NA	NA	NA	#VALUE!
Olfr1295	0	NA	NA	NA	NA	NA	#VALUE!
Olfr1297	0	NA	NA	NA	NA	NA	#VALUE!
Olfr1298	0	NA	NA	NA	NA	NA	#VALUE!
Olfr1299	0	NA	NA	NA	NA	NA	#VALUE!
Olfr1300-ps1	0	NA	NA	NA	NA	NA	#VALUE!
Olfr1301	0	NA	NA	NA	NA	NA	#VALUE!
Olfr1302	0	NA	NA	NA	NA	NA	#VALUE!
Olfr1303	0	NA	NA	NA	NA	NA	#VALUE!
Olfr1305	0	NA	NA	NA	NA	NA	#VALUE!
Olfr1306	0	NA	NA	NA	NA	NA	#VALUE!
Olfr1307	0	NA	NA	NA	NA	NA	#VALUE!
Olfr1308	0	NA	NA	NA	NA	NA	#VALUE!
Olfr1309	0	NA	NA	NA	NA	NA	#VALUE!
Olfr1310	0	NA	NA	NA	NA	NA	#VALUE!
Olfr1311	0	NA	NA	NA	NA	NA	#VALUE!
Olfr1312	0	NA	NA	NA	NA	NA	#VALUE!
Olfr1313	0	NA	NA	NA	NA	NA	#VALUE!
Olfr1314	0	NA	NA	NA	NA	NA	#VALUE!
Olfr1316	0	NA	NA	NA	NA	NA	#VALUE!
Olfr1317	0	NA	NA	NA	NA	NA	#VALUE!
Olfr1318	0	NA	NA	NA	NA	NA	#VALUE!
Chrm5	0	NA	NA	NA	NA	NA	#VALUE!
Mir7002	0	NA	NA	NA	NA	NA	#VALUE!
4930528P14Rik	0	NA	NA	NA	NA	NA	#VALUE!
Mir1951	0	NA	NA	NA	NA	NA	#VALUE!
Tmco5	0	NA	NA	NA	NA	NA	#VALUE!
4930412B13Rik	0	NA	NA	NA	NA	NA	#VALUE!
Eif3j1	0	NA	NA	NA	NA	NA	#VALUE!
Eif3j2	0	NA	NA	NA	NA	NA	#VALUE!
Mir147	0	NA	NA	NA	NA	NA	#VALUE!
4930583P06Rik	0	NA	NA	NA	NA	NA	#VALUE!
Mir6339	0	NA	NA	NA	NA	NA	#VALUE!
AU015228	0	NA	NA	NA	NA	NA	#VALUE!
Tgm6	0	NA	NA	NA	NA	NA	#VALUE!
Mir6973b	0	NA	NA	NA	NA	NA	#VALUE!
Mir3098	0	NA	NA	NA	NA	NA	#VALUE!
Prnd	0	NA	NA	NA	NA	NA	#VALUE!
4921508D12Rik	0	NA	NA	NA	NA	NA	#VALUE!
Mir1952	0	NA	NA	NA	NA	NA	#VALUE!
Pet117	0	NA	NA	NA	NA	NA	#VALUE!
Scp2d1	0	NA	NA	NA	NA	NA	#VALUE!
4933406D12Rik	0	NA	NA	NA	NA	NA	#VALUE!
Nkx2-4	0	NA	NA	NA	NA	NA	#VALUE!
Cst11	0	NA	NA	NA	NA	NA	#VALUE!
Cst8	0	NA	NA	NA	NA	NA	#VALUE!
Cst13	0	NA	NA	NA	NA	NA	#VALUE!
Cst10	0	NA	NA	NA	NA	NA	#VALUE!
Gm14151	0	NA	NA	NA	NA	NA	#VALUE!
4930442J19Rik	0	NA	NA	NA	NA	NA	#VALUE!
LOC100125594	0	NA	NA	NA	NA	NA	#VALUE!
4921509C19Rik	0	NA	NA	NA	NA	NA	#VALUE!
Mir1953	0	NA	NA	NA	NA	NA	#VALUE!
Defb22	0	NA	NA	NA	NA	NA	#VALUE!
Defb26	0	NA	NA	NA	NA	NA	#VALUE!
Defb28	0	NA	NA	NA	NA	NA	#VALUE!
Defb29	0	NA	NA	NA	NA	NA	#VALUE!
Defb21	0	NA	NA	NA	NA	NA	#VALUE!
Mir5622	0	NA	NA	NA	NA	NA	#VALUE!
Sun5	0	NA	NA	NA	NA	NA	#VALUE!
Bpifb6	0	NA	NA	NA	NA	NA	#VALUE!
Bpifa1	0	NA	NA	NA	NA	NA	#VALUE!
Bpifb9a	0	NA	NA	NA	NA	NA	#VALUE!
Bpifb9b	0	NA	NA	NA	NA	NA	#VALUE!
Mir499	0	NA	NA	NA	NA	NA	#VALUE!
Mir7685	0	NA	NA	NA	NA	NA	#VALUE!
Mir7003	0	NA	NA	NA	NA	NA	#VALUE!
Gtsf1l	0	NA	NA	NA	NA	NA	#VALUE!
Wfdc15a	0	NA	NA	NA	NA	NA	#VALUE!
Svs2	0	NA	NA	NA	NA	NA	#VALUE!
Svs3b	0	NA	NA	NA	NA	NA	#VALUE!
Svs4	0	NA	NA	NA	NA	NA	#VALUE!
Svs3a	0	NA	NA	NA	NA	NA	#VALUE!
Svs5	0	NA	NA	NA	NA	NA	#VALUE!
Spint3	0	NA	NA	NA	NA	NA	#VALUE!
Eppin	0	NA	NA	NA	NA	NA	#VALUE!
Wfdc11	0	NA	NA	NA	NA	NA	#VALUE!
Spint5	0	NA	NA	NA	NA	NA	#VALUE!
1700025C18Rik	0	NA	NA	NA	NA	NA	#VALUE!
Dpm1-adnp	0	NA	NA	NA	NA	NA	#VALUE!
1700017J07Rik	0	NA	NA	NA	NA	NA	#VALUE!
Cyp24a1	0	NA	NA	NA	NA	NA	#VALUE!
4930470P17Rik	0	NA	NA	NA	NA	NA	#VALUE!
1700028P15Rik	0	NA	NA	NA	NA	NA	#VALUE!
1700021F07Rik	0	NA	NA	NA	NA	NA	#VALUE!
Mir6340	0	NA	NA	NA	NA	NA	#VALUE!
1700010B08Rik	0	NA	NA	NA	NA	NA	#VALUE!
Mir296	0	NA	NA	NA	NA	NA	#VALUE!
Mir298	0	NA	NA	NA	NA	NA	#VALUE!
Gm14391	0	NA	NA	NA	NA	NA	#VALUE!
0610010B08Rik	0	NA	NA	NA	NA	NA	#VALUE!
Gm6710	0	NA	NA	NA	NA	NA	#VALUE!
Gm14288	0	NA	NA	NA	NA	NA	#VALUE!
Gm14434	0	NA	NA	NA	NA	NA	#VALUE!
Gm14308	0	NA	NA	NA	NA	NA	#VALUE!
Gm4724	0	NA	NA	NA	NA	NA	#VALUE!
Gm14430	0	NA	NA	NA	NA	NA	#VALUE!
OTTMUSG00000016609	0	NA	NA	NA	NA	NA	#VALUE!
Gm14431	0	NA	NA	NA	NA	NA	#VALUE!
Gm8898	0	NA	NA	NA	NA	NA	#VALUE!
Gm8923	0	NA	NA	NA	NA	NA	#VALUE!
Gm14436	0	NA	NA	NA	NA	NA	#VALUE!
Gm6182	0	NA	NA	NA	NA	NA	#VALUE!
Gm14296	0	NA	NA	NA	NA	NA	#VALUE!
Gm14405	0	NA	NA	NA	NA	NA	#VALUE!
Mir7005	0	NA	NA	NA	NA	NA	#VALUE!
Mir1a-1	0	NA	NA	NA	NA	NA	#VALUE!
Mir133a-2	0	NA	NA	NA	NA	NA	#VALUE!
Mir124a-3	0	NA	NA	NA	NA	NA	#VALUE!
Birc7	0	NA	NA	NA	NA	NA	#VALUE!
Mir7006	0	NA	NA	NA	NA	NA	#VALUE!
1700008P02Rik	0	NA	NA	NA	NA	NA	#VALUE!
Fabp9	0	NA	NA	NA	NA	NA	#VALUE!
Gm6300	0	NA	NA	NA	NA	NA	#VALUE!
Slc7a12	0	NA	NA	NA	NA	NA	#VALUE!
Mir124a-2	0	NA	NA	NA	NA	NA	#VALUE!
Cypt12	0	NA	NA	NA	NA	NA	#VALUE!
4930433B08Rik	0	NA	NA	NA	NA	NA	#VALUE!
Mir7007	0	NA	NA	NA	NA	NA	#VALUE!
Rprl2	0	NA	NA	NA	NA	NA	#VALUE!
Spata16	0	NA	NA	NA	NA	NA	#VALUE!
1700125G22Rik	0	NA	NA	NA	NA	NA	#VALUE!
Mir466q	0	NA	NA	NA	NA	NA	#VALUE!
Gm1527	0	NA	NA	NA	NA	NA	#VALUE!
Mir551b	0	NA	NA	NA	NA	NA	#VALUE!
Mir21b	0	NA	NA	NA	NA	NA	#VALUE!
Samd7	0	NA	NA	NA	NA	NA	#VALUE!
Mir7008	0	NA	NA	NA	NA	NA	#VALUE!
Mir1897	0	NA	NA	NA	NA	NA	#VALUE!
Gm38509	0	NA	NA	NA	NA	NA	#VALUE!
Mir6378	0	NA	NA	NA	NA	NA	#VALUE!
Gm11548	0	NA	NA	NA	NA	NA	#VALUE!
4930594O21Rik	0	NA	NA	NA	NA	NA	#VALUE!
5430434I15Rik	0	NA	NA	NA	NA	NA	#VALUE!
1700017G19Rik	0	NA	NA	NA	NA	NA	#VALUE!
Gm10731	0	NA	NA	NA	NA	NA	#VALUE!
1700027H10Rik	0	NA	NA	NA	NA	NA	#VALUE!
Mir6379	0	NA	NA	NA	NA	NA	#VALUE!
1700018B24Rik	0	NA	NA	NA	NA	NA	#VALUE!
Mir6377	0	NA	NA	NA	NA	NA	#VALUE!
Gm5538	0	NA	NA	NA	NA	NA	#VALUE!
Aadacl2	0	NA	NA	NA	NA	NA	#VALUE!
Vmn2r2	0	NA	NA	NA	NA	NA	#VALUE!
Vmn2r3	0	NA	NA	NA	NA	NA	#VALUE!
Vmn2r4	0	NA	NA	NA	NA	NA	#VALUE!
Vmn2r5	0	NA	NA	NA	NA	NA	#VALUE!
Vmn2r6	0	NA	NA	NA	NA	NA	#VALUE!
Vmn2r-ps11	0	NA	NA	NA	NA	NA	#VALUE!
Vmn2r7	0	NA	NA	NA	NA	NA	#VALUE!
Gm21949	0	NA	NA	NA	NA	NA	#VALUE!
Mir15b	0	NA	NA	NA	NA	NA	#VALUE!
Mir16-2	0	NA	NA	NA	NA	NA	#VALUE!
Otol1	0	NA	NA	NA	NA	NA	#VALUE!
4930509J09Rik	0	NA	NA	NA	NA	NA	#VALUE!
Zbbx	0	NA	NA	NA	NA	NA	#VALUE!
Serpini2	0	NA	NA	NA	NA	NA	#VALUE!
Mir7010	0	NA	NA	NA	NA	NA	#VALUE!
1700028M03Rik	0	NA	NA	NA	NA	NA	#VALUE!
4930565D16Rik	0	NA	NA	NA	NA	NA	#VALUE!
1700036G14Rik	0	NA	NA	NA	NA	NA	#VALUE!
Mir466k	0	NA	NA	NA	NA	NA	#VALUE!
Hapln2	0	NA	NA	NA	NA	NA	#VALUE!
Mir3093	0	NA	NA	NA	NA	NA	#VALUE!
Mir9-1	0	NA	NA	NA	NA	NA	#VALUE!
Mir1905	0	NA	NA	NA	NA	NA	#VALUE!
Mir92b	0	NA	NA	NA	NA	NA	#VALUE!
Mir190b	0	NA	NA	NA	NA	NA	#VALUE!
Rps27rt	0	NA	NA	NA	NA	NA	#VALUE!
Mir7012	0	NA	NA	NA	NA	NA	#VALUE!
9130204L05Rik	0	NA	NA	NA	NA	NA	#VALUE!
Pglyrp3	0	NA	NA	NA	NA	NA	#VALUE!
Sprr2a2	0	NA	NA	NA	NA	NA	#VALUE!
Sprr2a1	0	NA	NA	NA	NA	NA	#VALUE!
Sprr2d	0	NA	NA	NA	NA	NA	#VALUE!
Sprr2e	0	NA	NA	NA	NA	NA	#VALUE!
Sprr2j-ps	0	NA	NA	NA	NA	NA	#VALUE!
Sprr2k	0	NA	NA	NA	NA	NA	#VALUE!
Sprr1b	0	NA	NA	NA	NA	NA	#VALUE!
Sprr3	0	NA	NA	NA	NA	NA	#VALUE!
Sprr4	0	NA	NA	NA	NA	NA	#VALUE!
Lce1b	0	NA	NA	NA	NA	NA	#VALUE!
Lce1a2	0	NA	NA	NA	NA	NA	#VALUE!
Lce1c	0	NA	NA	NA	NA	NA	#VALUE!
Lce1d	0	NA	NA	NA	NA	NA	#VALUE!
Lce1e	0	NA	NA	NA	NA	NA	#VALUE!
Lce1f	0	NA	NA	NA	NA	NA	#VALUE!
Lce1g	0	NA	NA	NA	NA	NA	#VALUE!
Lce1h	0	NA	NA	NA	NA	NA	#VALUE!
Lce1j	0	NA	NA	NA	NA	NA	#VALUE!
Lce1k	0	NA	NA	NA	NA	NA	#VALUE!
Kprp	0	NA	NA	NA	NA	NA	#VALUE!
Lce1l	0	NA	NA	NA	NA	NA	#VALUE!
2310050C09Rik	0	NA	NA	NA	NA	NA	#VALUE!
Lce3a	0	NA	NA	NA	NA	NA	#VALUE!
Lce3c	0	NA	NA	NA	NA	NA	#VALUE!
Lce3d	0	NA	NA	NA	NA	NA	#VALUE!
Lce3e	0	NA	NA	NA	NA	NA	#VALUE!
Lce1m	0	NA	NA	NA	NA	NA	#VALUE!
Crnn	0	NA	NA	NA	NA	NA	#VALUE!
Flg2	0	NA	NA	NA	NA	NA	#VALUE!
Hrnr	0	NA	NA	NA	NA	NA	#VALUE!
Mir5124a	0	NA	NA	NA	NA	NA	#VALUE!
Tdpoz2	0	NA	NA	NA	NA	NA	#VALUE!
Tdpoz4	0	NA	NA	NA	NA	NA	#VALUE!
Gm10697	0	NA	NA	NA	NA	NA	#VALUE!
Tdpoz5	0	NA	NA	NA	NA	NA	#VALUE!
Gm10696	0	NA	NA	NA	NA	NA	#VALUE!
4930558C23Rik	0	NA	NA	NA	NA	NA	#VALUE!
Hist2h3c2	0	NA	NA	NA	NA	NA	#VALUE!
Hist2h3c1	0	NA	NA	NA	NA	NA	#VALUE!
Hist2h2aa1	0	NA	NA	NA	NA	NA	#VALUE!
Hist2h2aa2	0	NA	NA	NA	NA	NA	#VALUE!
Mir378c	0	NA	NA	NA	NA	NA	#VALUE!
Olfr1402	0	NA	NA	NA	NA	NA	#VALUE!
Mir7225	0	NA	NA	NA	NA	NA	#VALUE!
Gm10681	0	NA	NA	NA	NA	NA	#VALUE!
4930564D02Rik	0	NA	NA	NA	NA	NA	#VALUE!
Olfr266	0	NA	NA	NA	NA	NA	#VALUE!
Kcna10	0	NA	NA	NA	NA	NA	#VALUE!
Ubl4b	0	NA	NA	NA	NA	NA	#VALUE!
Alx3	0	NA	NA	NA	NA	NA	#VALUE!
Gm6602	0	NA	NA	NA	NA	NA	#VALUE!
Amy2b	0	NA	NA	NA	NA	NA	#VALUE!
Amy2a5	0	NA	NA	NA	NA	NA	#VALUE!
Amy2a4	0	NA	NA	NA	NA	NA	#VALUE!
Amy2a3	0	NA	NA	NA	NA	NA	#VALUE!
Amy2a2	0	NA	NA	NA	NA	NA	#VALUE!
Mir669b	0	NA	NA	NA	NA	NA	#VALUE!
Mir669n	0	NA	NA	NA	NA	NA	#VALUE!
Mir137	0	NA	NA	NA	NA	NA	#VALUE!
Mir7657	0	NA	NA	NA	NA	NA	#VALUE!
Snora24	0	NA	NA	NA	NA	NA	#VALUE!
1700006A11Rik	0	NA	NA	NA	NA	NA	#VALUE!
1700003H04Rik	0	NA	NA	NA	NA	NA	#VALUE!
Mir302a	0	NA	NA	NA	NA	NA	#VALUE!
Neurog2	0	NA	NA	NA	NA	NA	#VALUE!
Rpl34-ps1	0	NA	NA	NA	NA	NA	#VALUE!
Mir1895	0	NA	NA	NA	NA	NA	#VALUE!
4930539C22Rik	0	NA	NA	NA	NA	NA	#VALUE!
4930425O10Rik	0	NA	NA	NA	NA	NA	#VALUE!
Mir7j	0	NA	NA	NA	NA	NA	#VALUE!
Pdha2	0	NA	NA	NA	NA	NA	#VALUE!
Gm6260	0	NA	NA	NA	NA	NA	#VALUE!
Asb17	0	NA	NA	NA	NA	NA	#VALUE!
Snord45c	0	NA	NA	NA	NA	NA	#VALUE!
Vmn1r2	0	NA	NA	NA	NA	NA	#VALUE!
Vmn1r3	0	NA	NA	NA	NA	NA	#VALUE!
[truncated: 22,413 more rows]
