# Supplementary material for: Expansion of CD101⁻ neutrophils drives susceptibility to hyperyersiniabactin-producing Yersinia infection in hereditary hemochromatotic hosts
Source: Infect Immun. 2026 Jun 12;94(7):e00691-25. doi: 10.1128/iai.00691-25 (PMC13367047; doi:10.1128/iai.00691-25)
Supplement: Data set S2 — Whole blood CBC of infected HH mice treated with α-IFNAR or IgG antibodies. [file iai.00691-25-s0002.xlsx]

## Sheet: Fig 1
Supplementary data set 2: Whole blood CBC of naïve and infected HH or B6 mice
Sample name	NEU %	LYM %	MONO %	EOS %	BAS %	RBC	HGB	HCT	MCV	MCH	MCHC	RDW %	MPV
HH+∆fur1	57.6	31	7.4	1.2	2.8	8.21	14.2	40.8	49.8	17.3	34.8	18.1	5.8
HH+∆fur 2	62.9	18	12.3	2	4.8	6.31	10.7	31.2	49.4	16.9	34.3	19.2	5.7
HH+∆fur 3	60.9	21.9	12.1	1.2	3.9	6.86	11.6	33.5	48.8	16.9	34.7	18.6	5.7
HH+∆fur 4	62.2	23	10.5	0.8	3.5	7.78	13	37.2	47.7	16.8	35.1	17.4	5.8
HH+∆fur 5	64.4	20.2	9	2	4.4	8.48	13.8	41.4	48.8	16.3	33.3	19.2	5.8
B6+∆fur 1	10	87.6	1.4	1	0	8.68	14.6	39.9	45.9	16.8	36.6	14.1	5.2
B6+∆fur 2	11.6	86.3	1.4	0.6	0.1	8.22	14	38.4	46.7	17	36.4	13.4	5.5
B6+∆fur 3	11.9	86.2	1.6	0.3	0	8.37	13.9	38.9	46.5	16.6	35.7	13.7	5.2
B6+∆fur 4	10.8	87	1.2	0.8	0.2	8.33	12.8	36.5	49.1	16.8	35.4	13.9	6.2
B6+∆fur 5	12.9	84	2.5	0.4	0.2	7.7	12.9	36.6	47.5	16.8	35.3	14.4	5.9
B6 1	11.7	82	4	2.3	0.8	5.28	0.6	40.3	45.9	16.5	44.6	15.6	6
B6 2	16.8	76.9	3.8	2.1	0.4	9.19	14.2	40.9	44.4	15.5	34.8	17.6	5.6
B6 3	5.6	91.9	2	0.3	0.2	7.06	12.1	34.7	49.1	17.1	34.8	16.6	5.6
B6 4	8.1	88.4	2.9	0.4	0.2	8.72	13.8	38.4	44.1	15.8	35.9	14.1	5.4
B6 5	6.3	91.7	1.3	0.5	0.2	9.75	15.4	43.8	44.9	15.8	35.2	15.4	5.2
HH 1	8.3	73.9	4.5	1.2	1.2	8.3	10.3	42.3	49.5	15.2	40.8	17.8	5.3
HH 2	10.2	86.3	3.2	1	0.8	7.6	11.2	30.6	49.2	16.8	35.6	16.2	5.6
HH 3	16.8	80.9	2.8	0.4	0.5	6.2	13.6	35.3	47.8	15.6	34.9	15.8	5.8
HH 4	20.3	76.2	6.3	0.6	0.4	9.5	10.9	33.8	45.6	15.9	40.6	16.3	5.2
HH 5	15.3	75.3	3	0.5	0.3	8.3	11.6	32.9	46.3	16.3	36.36	17.2	5.5

## Sheet: Fig 2
	Supplementary data set 2: Whole blood CBC of infected HH mice treated with α-Ly6G or IgG antibodies
Sample name	NEU %	LYM %	MONO %	EOS %	BAS %	RBC	HGB	HCT	MCV	MCH	MCHC	RDW %	MPV
HH 1	10.5	85.3	3.3	0.6	0.3	8.9	13.8	41.3	46.4	15.5	33.5	14.5	4.9
HH 2	13.1	82.2	4	0.4	0.3	9.1	14.1	42.2	46.4	15.5	33.5	15.8	5.1
HH 3	11.6	84.3	3.1	0.7	0.3	8.18	13.1	39.3	48	16	33.3	17	5.3
HH 4	9.4	88.2	2	0.1	0.3	8.61	13.7	37.6	43.7	15.9	36.5	13.9	5.3
HH 5	12.2	90.3	3.1	0.5	0.3	8.6	13.5	37.2	45.2	16	34.5	15	5.2
IgG1	55.2	22.7	9.4	1.5	4.5	87	10.1	30.6	45.1	17.3	26.5	17.5	7.1
IgG2	72.2	28.7	21	2.3	3.2	7.13	11.4	41.1	46.5	16.3	35.1	15	6.2
IgG3	75.3	23	11.6	1.8	2.8	6.86	11.5	30.8	51.3	18.2	35.4	14.6	6.1
IgG4	62.7	23	7.9	0.9	1.8	9.47	14.6	47.1	49.8	17.5	35.2	15.2	6.1
IgG5	82.7	24	8.4	2	4.9	8.3	12.9	40.8	49.1	16.7	34.1	14.5	6.1
α-Ly6G1	37.9	46.6	8.3	0.8	6.4	12.55	20.3	58.1	46.3	16.2	34.9	13.1	5.4
α-Ly6G2	24	68.3	5.5	0.3	1.9	11.08	18	51.1	46.1	16.3	35.2	12.7	5.1
α-Ly6G3	30.2	61.2	4.9	0.3	3.4	11.56	18.3	54.6	47.2	15.8	33.5	13.6	5.2
α-Ly6G4	27	64.1	6.5	0.5	1.9	9.45	15.2	44.9	47.5	16.1	33.8	13.2	5.6
α-Ly6G5	27.5	65.1	4.1	0.6	2.7	10.89	17.3	51.2	47	15.9	33.9	13.2	5.6

## Sheet: Fig 5
	Supplementary data set 2: Whole blood CBC of infected HH mice treated with α-IFNAR or IgG antibodies
Sample name	NEU %	LYM %	MONO %	EOS %	BAS %	RBC	HGB	HCT	MCV	MCH	MCHC	RDW %	MPV
HH 1	8.3	73.9	4.5	1.2	1.2	8.3	10.3	42.3	49.5	15.2	40.8	17.8	5.3
HH 2	10.2	86.3	3.2	1	0.8	7.6	11.2	30.6	49.2	16.8	35.6	16.2	5.6
HH 3	16.8	80.9	2.8	0.4	0.5	6.2	13.6	35.3	47.8	15.6	34.9	15.8	5.8
HH 4	20.3	76.2	6.3	0.6	0.4	9.5	10.9	33.8	45.6	15.9	40.6	16.3	5.2
HH 5	15.3	75.3	3	0.5	0.3	8.3	11.6	32.9	46.3	16.3	36.36	17.2	5.5
IgG1	61.2	17.4	10.3	6.8	4.3	7.82	13.4	39.5	50.5	17.2	34	19	5.6
IgG2	65.4	13.8	14.6	1.9	4.3	8.06	14.2	40	49.7	17.7	35.6	17.7	6
IgG3	50.4	41.1	5.3	1.4	1.8	7.49	13	36.6	48.8	17.3	35.4	16	5.8
IgG4	63.8	10.3	11.3	3.4	4.5	7.33	13.4	36.8	49.8	17.1	34.2	17.2	5.6
IgG5	74.2	14.1	12.2	5.9	3.2	8	13.9	38.2	47.6	17.3	35	16.3	5.5
α-IFNAR1	15.7	81.1	2.9	0.1	0.2	8.01	13	36.7	45.8	16.2	35.4	14.6	4.8
α-IFNAR2	21.7	76	2	0	0.3	9.1	13.8	39.9	43.9	15.2	34.6	14.2	5.1
α-IFNAR3	21.1	75.6	2.8	0.3	0.2	8.68	13.9	38	43.8	16	36.5	13.4	4.8
α-IFNAR4	17.2	86.3	2.5	0.1	0.4	8.1	12.9	37.8	48.5	15.9	34.8	17.3	5.2
α-IFNAR5	10.2	89.3	2.3	0.2	0.3	8.2	11.6	37.3	46.3	15.2	34.9	15.2	5.4
